# Supplementary material for: Physical integrity and residual bio-efficacy of PBO-pyrethroid synergist-treated and pyrethroid-only LLINs after 1.5 years of field use in Western Kenya
Source: PLoS One. 2025 Aug 12;20(8):e0330177. doi: 10.1371/journal.pone.0330177 (PMC12342266; doi:10.1371/journal.pone.0330177)
Supplement: S2 File — (XLSX) [file pone.0330177.s002.xlsx]

## Sheet: Sheet 1
H1_SDAT	CLUSTER	HHS Whole	Household No	AGE04	AGE514	AGEX15	POP	Nets Available	Net usage	Net type	Who slept last night	HH Structure	Exact Household str	Net Age	Roof Hole 1	Roof Hole 2	Roof Hole 3	Roof Hole 4	Total ROOF Hole	Upper Hole 1	Upper Hole 2	Upper Hole 3	Upper Hole 4	Total UPPER Hole	Lower Hole 1	Lower Hole 2	Lower Hole 3	Lower Hole 4	Total LOWER Hole	seam Hole 1	Seam Hole 2	Seam Hole 3	Seam Hole 4	Total SEAMS Hole	collective HOLE TOTAL	PHI Index	Av. PHI Index	Status coded	Status	General Fabric Status
2022-06-22	IN01	IN01020	IN01020	0	0	1	1	1	1	4	3	1	1	6					0					0					0					0	0	0	1.5	0	GOOD	GOOD
2022-06-22	IN01		IN01020	0	0	1	1	1	1	4	2	1	99	6					0					0	3				3					0	3	3	99	0	GOOD	99
2022-06-22	IN01	IN01021	IN01021	1	0	2	3	1	1	4	6	1	1	6					0					0					0					0	0	0	0	0	GOOD	GOOD
2022-06-22	IN01	IN01022	IN01022	0	1	2	3	1	1	4	2	1	1	6					0					0					0					0	0	0	0	0	GOOD	GOOD
2022-06-22	IN01		IN01022	0	1	0	1	1	1	4	3	1	99	6					0					0					0					0	0	0	99	0	GOOD	99
2022-06-22	IN01	IN01023	IN01023	0	0	1	1	1	1	4	3	2	2	6		1			1					0	1	3	1		5			1		1	7	485	485	1	ACPT	ACPT
2022-06-22	IN01	IN01024	IN01024	0	0	2	2	1	1	4	2	0	0	6					0					0					0					0	0	0	0	0	GOOD	GOOD
2022-06-22	IN01		IN01024	0	1	1	2	1	1	4	3	0	99	6					0					0					0					0	0	0	99	0	GOOD	99
2022-06-22	IN01	IN01029	IN01029	0	0	2	2	1	1	4	3	0	0	6					0					0					0					0	0	0	0	0	GOOD	GOOD
2022-06-22	IN01	IN01033	IN01033	0	0	2	2	1	1	4	3	1	1	6					0					0					0					0	0	0	0	0	GOOD	GOOD
2022-06-22	IN01	IN01034	IN01034	0	0	2	2	1	1	4	3	3	3	6					0					0					0					0	0	0	1	0	GOOD	GOOD
2022-06-22	IN01		IN01034	0	1	0	1	1	1	4	2	3	99	6					0					0	2				2					0	2	2	99	0	GOOD	99
2022-06-22	IN01	IN01038	IN01038	0	0	1	1	1	1	4	3	3	3	6					0	2				2	1	2			3					0	5	49	49	0	GOOD	GOOD
2022-06-22	IN01	IN01040	IN01040	1	1	1	3	1	1	4	6	3	3	6					0					0					0					0	0	0	0	0	GOOD	GOOD
2022-06-22	IN01	IN01041	IN01041	0	0	2	2	1	1	4	6	0	0	6					0					0					0					0	0	0	0	0	GOOD	GOOD
2022-06-22	IN01	IN01042	IN01042	0	0	2	2	1	1	4	2	1	1	6					0					0	3	1			4					0	4	26	13	0	GOOD	GOOD
2022-06-22	IN01		IN01042	0	2	0	2	1	1	4	3	1	99	6					0					0					0					0	0	0	99	0	GOOD	99
2022-06-22	IN01	IN01044	IN01044	0	0	2	2	1	1	4	6	1	1	6					0					0					0					0	0	0	0	0	GOOD	GOOD
2022-06-22	IN01		IN01044	0	3	0	3	1	1	4	2	1	99	6					0					0					0					0	0	0	99	0	GOOD	99
2022-06-22	IN01	IN01045	IN01045	0	0	2	2	1	1	4	3	1	1	6					0					0					0					0	0	0	0	0	GOOD	GOOD
2022-06-22	IN01	IN01046	IN01046	0	0	1	1	1	1	4	3	1	1	6					0					0					0					0	0	0	0	0	GOOD	GOOD
2022-06-22	IN01		IN01046	0	0	1	1	1	1	4	3	1	99	6					0					0					0					0	0	0	99	0	GOOD	99
2022-06-22	IN01	IN01048	IN01048	1	0	2	3	1	1	4	6	3	3	6					0					0					0					0	0	0	0	0	GOOD	GOOD
2022-06-22	IN01		IN01048	0	1	1	2	1	1	4	2	3	99	6					0					0					0					0	0	0	99	0	GOOD	99
2022-06-22	IN01	IN01049	IN01049	0	1	2	3	1	1	4	3	3	3	6					0					0					0					0	0	0	0	0	GOOD	GOOD
2022-06-22	IN01	IN01051	IN01051	0	0	2	2	1	1	4	3	3	3	6					0					0					0					0	0	0	23.5	0	GOOD	GOOD
2022-06-22	IN01		IN01051	0	1	1	2	1	1	4	2	3	99	6					0	1				1		2			2					0	3	47	99	0	GOOD	99
2022-06-22	IN01	IN01058	IN01058	0	0	2	2	1	1	4	6	1	1	6					0					0	2	1			3					0	3	25	25	0	GOOD	GOOD
2022-06-22	IN01	IN01059	IN01059	0	3	0	3	1	1	4	6	3	3	6					0					0					0					0	0	0	0	0	GOOD	GOOD
2022-06-22	IN01	IN01060	IN01060	0	0	1	1	1	1	4	3	1	1	6					0					0					0					0	0	0	0	0	GOOD	GOOD
2022-06-22	IN01	IN01063	IN01063	0	0	2	2	1	1	4	6	1	1	6					0					0					0					0	0	0	0	0	GOOD	GOOD
2022-06-22	IN01	IN01064	IN01064	0	3	0	3	1	1	4	3	1	1	6					0					0	1	1			2					0	2	24	24	0	GOOD	GOOD
2022-06-22	IN01	IN01067	IN01067	0	0	2	2	1	1	4	3	1	1	6					0					0					0					0	0	0	0	0	GOOD	GOOD
2022-06-22	IN01		IN01067	0	0	2	2	1	1	4	3	1	99	6					0					0					0					0	0	0	99	0	GOOD	99
2022-06-22	IN01	IN01069	IN01069	0	0	2	2	1	1	4	3	2	2	6					0					0	3	2	1		6					0	6	245	245	1	ACPT	ACPT
2022-06-22	IN01	IN01070	IN01070	0	0	2	2	1	1	4	4	1	1	6					0					0					0					0	0	0	0	0	GOOD	GOOD
2022-06-22	IN01	IN01073	IN01073	0	0	2	2	1	1	4	3	1	1	6					0					0					0					0	0	0	0	0	GOOD	GOOD
2022-06-22	IN01	IN01075	IN01075	0	0	2	2	1	1	4	3	1	1	6					0					0					0					0	0	0	0	0	GOOD	GOOD
2022-06-22	IN01	IN01076	IN01076	1	0	2	3	1	1	4	3	1	1	6					0					0					0		1			1	1	23	23	0	GOOD	GOOD
2022-06-22	IN01	IN01077	IN01077	0	1	2	3	1	1	4	3	1	1	6					0					0					0					0	0	0	0	0	GOOD	GOOD
2022-06-22	IN01		IN01077	0	2	1	3	1	1	4	3	1	99	6					0					0					0					0	0	0	99	0	GOOD	99
2022-06-22	IN01	IN01078	IN01078	1	0	2	3	1	1	4	6	1	1	6					0					0					0					0	0	0	0	0	GOOD	GOOD
2022-06-22	IN01	IN01079	IN01079	0	1	2	3	1	1	4	2	3	3	6					0					0					0					0	0	0	23	0	GOOD	GOOD
2022-06-22	IN01		IN01079	0	2	0	2	1	1	4	6	3	99	6					0					0		2			2					0	2	46	99	0	GOOD	99
2022-06-22	IN01	IN01080	IN01080	0	0	2	2	1	1	4	3	0	0	6					0					0					0		1			1	1	23	23	0	GOOD	GOOD
2022-06-22	IN01	IN01081	IN01081	0	0	2	2	1	1	4	3	1	1	6	3	1			4	1	4			5					0					0	9	119	119	1	ACPT	ACPT
2022-06-22	IN01	IN01500	IN01500	0	1	2	3	1	1	4	3	1	1	6					0					0					0					0	0	0	0	0	GOOD	GOOD
2022-06-22	IN01	IN01501	IN01501	0	0	2	2	1	1	4	3	1	1	6					0					0					0					0	0	0	0	0	GOOD	GOOD
2023-06-10	IN02	IN02001	IN02001	0	0	1	1	1	1	4	3	1	1	18	0	3	0	0	3	0	0	0	0	0	0	1	1	2	4	0	0	0	0	0	7	1444	1444	2	TORN	TORN
2023-06-10	IN02	IN02002	IN02002	0	0	1	1	1	1	4	3	1	1	18	0	0	2	0	2	0	1	1	0	2	0	2	0	0	2	0	0	0	0	0	6	657	657	2	TORN	TORN
2023-06-10	IN02	IN02003	IN02003	0	2	1	3	1	1	4	3	1	1	18	2	0	2	0	4	0	0	1	1	2	0	0	0	0	0	0	0	1	0	1	7	1364	1364	2	TORN	TORN
2023-06-10	IN02	IN02004	IN02004	0	0	1	1	1	1	4	3	1	1	18	0	2	0	0	2	0	2	2	0	4	0	0	0	0	0	0	1	2	0	3	9	899	899	2	TORN	TORN
2023-06-10	IN02	IN02005	IN02005	0	0	2	2	1	1	4	3	1	1	18	0	0	2	0	2	0	1	1	0	2	0	3	0	0	3	0	0	0	0	0	7	680	680	2	TORN	TORN
2023-06-10	IN02	IN02006	IN02006	10	0	1	11	1	1	4	3	1	1	18	0	2	0	0	2	1	1	0	0	2	0	0	0	0	0	0	2	1	0	3	7	312	312	1	ACPT	ACPT
2023-06-10	IN02	IN02007	IN02007	0	0	2	2	1	1	4	3	1	1	18	0	0	0	0	0	0	0	0	0	0	0	0	0	0	0	0	0	0	0	0	0	0	0	0	GOOD	GOOD
2023-06-10	IN02	IN02008	IN02008	0	0	1	1	1	1	4	3	1	1	18	0	0	0	0	0	0	0	0	0	0	0	0	0	0	0	0	0	0	0	0	0	0	0	0	GOOD	GOOD
2023-06-10	IN02	IN02009	IN02009	1	0	2	3	1	1	4	3	1	1	18	0	2	0	0	2	2	0	1	0	3	0	0	0	0	0	0	0	0	0	0	5	244	244	1	ACPT	ACPT
2023-06-10	IN02	IN02021	IN02021	0	1	1	2	1	1	4	3	1	1	18	0	0	3	0	3	1	0	0	0	1	1	0	0	0	1	0	0	0	0	0	5	590	590	1	ACPT	ACPT
2023-06-10	IN02	IN02022	IN02022	0	0	2	2	1	1	4	3	1	1	18	0	0	2	0	2	0	2	0	1	3	0	0	0	0	0	0	0	0	0	0	5	1016	1016	2	TORN	TORN
2023-06-10	IN02	IN02023	IN02023	0	0	1	1	1	1	4	3	1	1	18	0	0	1	0	1	1	0	0	0	1	0	1	0	0	1	0	0	0	0	0	3	220	220	1	ACPT	ACPT
2023-06-10	IN02	IN02024	IN02024	0	1	2	3	1	1	4	3	1	1	18	0	2	2	0	4	0	0	0	0	0	1	3	0	0	4	0	0	0	0	0	8	508	508	1	ACPT	ACPT
2023-06-10	IN02	IN02025	IN02025	0	0	2	2	1	1	4	3	1	1	18	2	0	1	0	3	0	0	0	0	0	0	0	0	2	2	3	0	0	0	3	8	1357	1357	2	TORN	TORN
2023-06-10	IN02	IN02026	IN02026	0	0	1	1	1	1	4	3	1	1	18	1	0	3	0	4	0	0	3	1	4	2	0	0	0	2	0	0	0	0	0	10	1757	1757	2	TORN	TORN
2023-06-10	IN02	IN02027	IN02027	0	0	1	1	1	1	4	3	1	1	18	1	0	0	0	1	2	0	0	0	2	0	0	1	0	1	0	0	0	0	0	4	199	199	1	ACPT	ACPT
2023-06-10	IN02	IN02028	IN02028	0	0	2	2	1	1	4	3	1	1	18	0	0	0	0	0	0	0	0	0	0	0	0	0	0	0	1	0	3	1	5	5	1167	1167	2	TORN	TORN
2023-06-10	IN02	IN02029	IN02029	0	1	1	2	1	1	4	3	1	1	18	0	0	0	0	0	0	0	0	0	0	0	0	0	0	0	0	0	0	0	0	0	0	0	0	GOOD	GOOD
2023-06-10	IN02	IN02030	IN02030	0	0	2	2	1	1	4	3	1	1	18	0	0	0	0	0	0	2	2	0	4	0	0	0	0	0	0	0	0	0	0	4	438	438	1	ACPT	ACPT
2023-06-10	IN02	IN02031	IN02031	0	0	2	2	1	1	4	3	1	1	18	1	0	0	0	1	0	0	0	0	0	0	0	1	2	3	0	0	0	0	0	4	1353	1353	2	TORN	TORN
2023-06-10	IN02	IN02032	IN02032	0	0	2	2	1	1	4	3	1	1	18	1	0	2	1	4	0	0	0	0	0	0	0	0	0	0	0	0	0	0	0	4	971	971	2	TORN	TORN
2023-06-10	IN02	IN02033	IN02033	1	0	2	3	1	1	4	3	1	1	18	0	2	0	0	2	1	0	0	1	2	0	0	0	0	0	0	0	0	0	0	4	625	625	1	ACPT	ACPT
2023-06-10	IN02	IN02034	IN02034	0	0	2	2	1	1	4	2	1	1	18	0	0	0	0	0	0	0	0	0	0	0	0	0	0	0	0	0	0	0	0	0	0	0	0	GOOD	GOOD
2023-06-10	IN02	IN02035	IN02035	0	0	1	1	1	1	4	2	1	1	18	2	0	0	0	2	1	0	0	0	1	0	2	0	0	2	0	0	0	0	0	5	49	49	0	GOOD	GOOD
2023-06-10	IN02	IN02036	IN02036	0	0	2	2	1	1	4	3	1	1	18	2	0	1	0	3	0	0	1	0	1	0	0	0	0	0	0	0	0	0	0	4	394	394	1	ACPT	ACPT
2023-06-10	IN02	IN02050	IN02050	0	0	2	2	1	1	4	3	1	1	18	1	0	2	0	3	1	0	0	3	4	1	1	0	0	2	0	0	0	0	0	9	2152	2152	2	TORN	TORN
2023-06-10	IN02	IN02051	IN02051	0	1	2	3	1	1	4	3	1	1	18	2	0	0	0	2	0	0	0	0	0	0	0	12	2	14	0	6	2	0	8	24	4040	4040	2	TORN	TORN
2023-06-10	IN02	IN02052	IN02052	1	0	1	2	1	1	4	3	1	1	18	1	2	0	5	8	8	0	0	0	8	5	1	0	0	6	0	0	0	0	0	22	2973	2973	2	TORN	TORN
2023-06-10	IN02	IN02053	IN02053	0	0	1	1	1	1	4	3	1	1	18	1	2	0	8	11	11	0	2	0	13	0	0	0	1	1	1	0	0	0	1	26	5653	5653	2	TORN	TORN
2023-06-10	IN02	IN02091	IN02091	1	0	1	2	1	1	4	3	1	1	18	0	0	2	1	3	0	0	5	8	13	0	0	0	0	0	0	0	0	0	0	16	6574	6574	2	TORN	TORN
2023-06-10	IN02	IN02097	IN02097	0	0	2	2	1	1	4	3	1	1	18	0	3	2	1	6	0	0	0	0	0	0	0	2	2	4	0	0	0	0	0	10	2587	2587	2	TORN	TORN
2023-06-10	IN02	IN02098	IN02098	0	0	2	2	1	1	4	3	1	1	18	0	5	2	0	7	3	0	0	0	3	0	0	0	0	0	0	0	0	0	0	10	510	510	1	ACPT	ACPT
2023-06-10	IN02	IN02099	IN02099	0	0	2	2	1	1	4	3	1	1	18	1	2	0	0	3	0	2	6	0	8	0	0	2	0	2	0	0	0	0	0	13	1661	1661	2	TORN	TORN
2023-06-10	IN02	IN02102	IN02102	0	0	1	1	1	1	4	2	1	1	18	1	1	0	0	2	0	0	0	0	0	1	3	1	0	5	0	0	0	0	0	7	290	290	1	ACPT	ACPT
2023-06-10	IN02	IN02107	IN02107	0	1	2	3	1	1	4	6	1	1	18	0	2	0	0	2	0	0	0	0	0	0	0	0	0	0	0	0	0	0	0	2	46	46	0	GOOD	GOOD
2023-06-10	IN02	IN02109	IN02109	0	0	2	2	1	1	4	3	1	1	18	0	2	2	0	4	0	0	0	0	0	0	0	0	0	0	0	0	0	0	0	4	438	438	1	ACPT	ACPT
2023-06-10	IN09	IN09005	IN09005	1	0	1	2	1	1	5	2	1	1	18	0	0	0	0	0	0	0	0	0	0	0	0	0	0	0	0	0	0	0	0	0	0	0	0	GOOD	GOOD
2023-06-10	IN09		IN09005	0	3	0	3	1	1	5	6	1	99	18	0	0	0	0	0	0	0	0	0	0	0	0	0	0	0	0	0	0	0	0	0	0	99	0	GOOD	99
2023-06-10	IN09	IN09006	IN09006	0	0	2	2	1	1	5	3	1	1	18	0	0	0	0	0	2	0	1	0	3	0	0	0	0	0	0	0	0	0	0	3	198	198	1	ACPT	ACPT
2023-06-10	IN09	IN09007	IN09007	1	1	1	3	1	1	5	3	1	1	18	0	0	0	0	0	0	0	0	0	0	0	0	0	0	0	0	0	0	0	0	0	0	0	0	GOOD	GOOD
2023-06-10	IN09	IN09008	IN09008	0	0	3	3	1	1	5	3	1	1	18	0	2	1	0	3	0	8	0	0	8	0	0	0	0	0	0	0	0	0	0	11	426	426	1	ACPT	ACPT
2022-12-21	IN09	IN09009	IN09009	0	1	1	2	1	1	5	3	1	1	12	0	0	0	0	0	0	0	0	0	0	0	0	0	0	0	0	1	0	0	1	1	23	23	0	GOOD	GOOD
2022-12-21	IN09	IN09010	IN09010	0	0	2	2	1	1	5	3	2	2	12	0	2	0	0	2	0	0	0	0	0	3	1	0	0	4	0	0	0	0	0	6	72	72	1	ACPT	ACPT
2022-12-21	IN09	IN09012	IN09012	0	0	1	1	1	1	5	3	1	1	12	0	0	0	0	0	0	0	0	0	0	0	2	0	0	2	0	0	0	0	0	2	46	46	0	GOOD	GOOD
2022-12-21	IN09	IN09013	IN09013	1	0	2	3	1	1	5	2	1	1	12	0	0	0	0	0	0	0	0	0	0	2	3	1	0	6	0	0	0	0	0	6	267	450.5	1	ACPT	ACPT
2022-12-21	IN09		IN09013	0	2	1	3	1	1	5	6	1	99	12	0	0	2	0	2	0	0	1	0	1	0	0	0	0	0		2	0	0	2	5	634	99	1	ACPT	99
2022-12-21	IN09	IN09016	IN09016	0	3	1	4	1	1	5	1	1	1	12	0	0	0	0	0	0	0	0	0	0	0	0	0	0	0	0	0	0	0	0	0	0	0	0	GOOD	GOOD
2022-12-21	IN09	IN09040	IN09040	1	1	2	4	1	1	5	3	1	1	12	2	1	0	0	3	0	0	0	0	0	0	0	0	0	0	0	0	0	0	0	3	25	0	0	GOOD	GOOD
2022-12-21	IN09	IN09042	IN09042	0	0	2	2	1	1	5	2	1	1	12	0	0	0	0	0	0	0	0	0	0	2	0	0	0	2	0	0	0	0	0	2	2	1	0	GOOD	GOOD
2022-12-21	IN09		IN09042	0	3	0	3	1	1	5	5	1	99	12	0	0	0	0	0	0	0	0	0	0	0	0	0	0	0	0	0	0	0	0	0	0	99	0	GOOD	99
2022-12-21	IN09	IN09044	IN09044	0	1	1	2	1	1	5	3	1	1	12	0	0	0	0	0	0	0	0	0	0	0	0	0	0	0	0	0	0	0	0	0	0	0	0	GOOD	GOOD
2023-06-10	IN09	IN09062	IN09062	1	1	2	4	1	1	5	6	1	1	18	0	0	0	0	0	0	0	0	0	0	0	0	0	0	0	0	0	0	0	0	0	0	0	0	GOOD	GOOD
2023-06-10	IN09	IN09063	IN09063	0	2	1	3	1	1	5	2	1	1	18	0	0	0	0	0	0	0	0	0	0	0	1	0	0	1	0	0	0	0	0	1	23	11.5	0	GOOD	GOOD
2023-06-10	IN09		IN09063	0	1	1	2	1	1	5	6	1	99	18	0	0	0	0	0	0	0	0	0	0	0	0	0	0	0	0	0	0	0	0	0	0	99	0	GOOD	99
2023-06-10	IN09	IN09064	IN09064	0	0	1	1	1	1	5	3	1	1	18	0	0	0	0	0	0	0	0	0	0	0	0	0	0	0	0	0	0	0	0	0	0	0	0	GOOD	GOOD
2022-12-21	IN09	IN09065	IN09065	0	1	1	2	1	1	5	6	1	1	12	0	1	0	0	1	0	0	0	0	0	0	0	0	0	0	0	0	0	0	0	1	23	23	0	GOOD	GOOD
2022-12-21	IN09	IN09066	IN09066	0	0	1	1	1	1	5	3	1	1	12	0	0	0	0	0	0	0	0	0	0	1	0	0	0	1	0	0	0	0	0	1	1	1	0	GOOD	GOOD
2022-12-21	IN09	IN09067	IN09067	0	2	1	3	1	1	5	3	1	1	12	0	0	0	0	0	0	0	0	0	0	0	0	0	0	0	0	0	0	0	0	0	0	0	0	GOOD	GOOD
2023-06-10	IN09	IN09067	IN09067	0	1	1	2	1	1	5	6	1	1	18	0	0	0	0	0	0	1	0	0	1	0	1	0	0	1	0	0	0		0	2	46	23	0	GOOD	GOOD
2023-06-10	IN09		IN09067	0	1	0	1	1	1	5	3	1	99	18	0	0	0	0	0	0	0	0	0	0	0	0	0	0	0	0	0	0	0	0	0	0	99	0	GOOD	99
2022-12-21	IN09	IN09068	IN09068	0	0	2	2	1	1	5	3	1	1	12	0	0	0	0	0	2	0	0	0	2	1	0	0	0	1	0	0	0	0	0	3	3	3	0	GOOD	GOOD
2023-06-10	IN09	IN09068	IN09068	0	0	2	2	1	1	5	3	1	1	18	0	0	0	0	0	0	0	0	0	0	0	0	0	0	0	0	0	0	0	0	0	0	0	0	GOOD	GOOD
2023-06-10	IN09	IN09069	IN09069	0	0	1	1	1	1	5	6	1	1	18	0	0	0	0	0	0	0	0	0	0	0	0	0	0	0	0	0	0	0	0	0	0	0	0	GOOD	GOOD
2023-06-10	IN09	IN09070	IN09070	0	0	1	1	1	1	5	2	1	1	18	0	0	0	0	0	0	0	0	0	0	0	0	0	0	0	0	0	0	0	0	0	0	0	0	GOOD	GOOD
2023-06-10	IN09	IN09071	IN09071	0	0	1	1	1	1	5	2	1	1	18	0	0	0	0	0	0	0	0	0	0	0	0	0	0	0	0	1	8	0	9	9	1591	1591	2	TORN	TORN
2023-06-10	IN09	IN09072	IN09072	1	1	2	4	1	1	5	3	1	1	18	0	0	0	0	0	0	0	0	0	0	0	0	0	0	0	0	0	0	0	0	0	0	0	0	GOOD	GOOD
2023-06-10	IN09	IN09073	IN09073	0	0	2	2	1	1	5	3	1	1	18	0	0	0	0	0	0	2	0	0	2	0	1	0	0	1	0	2	0	0	2	5	115	115	1	ACPT	ACPT
2023-06-10	IN09	IN09074	IN09074	0	0	2	2	1	1	5	2	1	1	18	0	0	0	0	0	0	0	0	0	0	0	0	0	0	0	0	0	0	0	0	0	0	0	0	GOOD	GOOD
2022-12-21	IN09	IN09081	IN09081	0	1	0	1	1	1	5	3	1	1	12	1	0	0	0	1	0	0	0	0	0	3	0	0	0	3	0	0	0	0	0	4	4	4	0	GOOD	GOOD
2022-12-21	IN09	IN09082	IN09082	0	0	2	2	1	1	5	2	1	1	12	3	0	0	0	3	0	0	0	0	0	0	0	0	0	0	0	0	0	0	0	3	3	2	0	GOOD	GOOD
2022-12-21	IN09		IN09082	0	0	1	1	1	1	5	3	1	99	12	1	0	0	0	1	0	0	0	0	0	0	0	0	0	0	0	0	0	0	0	1	1	99	0	GOOD	99
2023-06-10	IN09	IN09082	IN09082	0	0	2	2	1	1	5	3	1	1	18	0	0	0	0	0	0	0	0	0	0	0	0	0	0	0	0	0	0	0	0	0	0	0	0	GOOD	GOOD
2022-12-21	IN09	IN09083	IN09083	0	0	2	2	1	1	5	6	1	1	12	2	1	0	0	3	0	0	0	0	0	2	0	0	0	2	0	0	0	0	0	5	27	27	0	GOOD	GOOD
2023-06-10	IN09	IN09083	IN09083	0	0	2	2	1	1	5	3	1	1	18	0	0	0	0	0	0	0	0	0	0	0	0	0	0	0	0	0	0	0	0	0	0	0	0	GOOD	GOOD
2023-06-10	IN09	IN09084	IN09084	0	0	2	2	1	1	5	3	1	1	18	0	0	0	0	0	0	0	0	0	0	0	0	0	0	0	0	0	0	0	0	0	0	0	0	GOOD	GOOD
2022-12-21	IN09	IN09085	IN09085	0	0	1	1	1	1	5	3	1	1	12	2	1	0	0	3	3	0	0	0	3	0	0	0	0	0	0	0	0	0	0	6	28	26.5	0	GOOD	GOOD
2022-12-21	IN09		IN09085	0	0	1	1	1	1	5	3	1	99	12	0	0	0	0	0	2	1	0	0	3	0	0	0	0	0	0	0	0	0	0	3	25	99	0	GOOD	99
2023-06-10	IN09	IN09086	IN09086	0	0	2	2	1	1	5	3	1	1	18	0	0	0	0	0	0	0	0	0	0	0	0	0	0	0	0	0	0	0	0	0	0	0	0	GOOD	GOOD
2022-12-21	IN09	IN09087	IN09087	0	0	2	2	1	1	5	3	1	1	12	0	0	0	0	0	0	0	0	0	0	0	0	0	0	0	0	0	0	0	0	0	0	0	0	GOOD	GOOD
2023-06-10	IN09	IN09087	IN09087	0	0	2	2	1	1	5	3	1	1	18	0	0	0	0	0	0	0	0	0	0	0	0	0	0	0	0	0	0	0	0	0	0	0	0	GOOD	GOOD
2023-06-10	IN09	IN09088	IN09088	1	1	1	3	1	1	5	3	1	1	18	0	0	0	0	0	0	0	0	0	0	0	0	0	0	0	0	0	0	0	0	0	0	0	0	GOOD	GOOD
2022-12-21	IN09	IN09089	IN09089	0	0	2	2	1	1	5	3	1	1	12	3	1	0	0	4	0	0	0	0	0	2	0	0	0	2	0	0	0	0	0	6	28	28	0	GOOD	GOOD
2022-12-21	IN09	IN09090	IN09090	0	0	2	2	1	1	5	3	1	1	12	1	2	0	0	3	2	0	0	0	2	0	2	0	0	2	0	0	0	0	0	7	95	95	1	ACPT	ACPT
2023-06-10	IN09	IN09090	IN09090	0	0	2	2	1	1	5	2	1	1	18	0	0	0	0	0	0	0	0	0	0	0	0	0	0	0	0	0	0	0	0	0	0	0	0	GOOD	GOOD
2023-06-10	IN09		IN09090	0	0	1	1	1	1	5	6	1	99	18	0	0	0	0	0	0	0	0	0	0	0	0	0	0	0	0	0	0	0	0	0	0	99	0	GOOD	99
2022-12-21	IN09	IN09091	IN09091	0	1	2	3	1	1	5	6	1	1	12	3	2	0	0	5	0	0	0	0	0	2	0	0	0	2	0	0	1	0	1	8	247	247	1	ACPT	ACPT
2023-06-10	IN09	IN09091	IN09091	0	0	2	2	1	1	5	3	1	1	18	0	0	0	0	0	0	0	0	0	0	0	0	0	0	0	0	0	0	0	0	0	0	0	0	GOOD	GOOD
2023-06-10	IN09		IN09091	0	1	0	1	1	1	5	3	1	99	18	0	0	0	0	0	0	0	0	0	0	0	0	0	0	0	0	0	0	0	0	0	0	99	0	GOOD	99
2022-12-21	IN09	IN09093	IN09093	0	2	0	2	1	1	5	3	1	1	12	0	0	0	0	0	0	0	0	0	0	0	0	0	0	0	0	0	0	0	0	0	0	0	0	GOOD	GOOD
2022-12-21	IN09	IN09096	IN09096	0	2	0	2	1	1	5	3	2	2	12	0	0	1	0	1	0	0	0		0	1	0	0	0	1	0	0	0	0	0	2	197	197	1	ACPT	ACPT
2022-12-21	IN09	IN09097	IN09097	0	0	3	3	1	1	5	3	1	1	12	0	0	0	0	0	0	0	0	0	0	0	0	0	0	0	0	0	0	0	0	0	0	0	0	GOOD	GOOD
2023-06-10	IN09	IN09099	IN09099	0	0	1	1	1	1	5	3	1	1	18	0	0	2	1	3	0	0	0	0	0	0	0	0	0	0	0	0	0	0	0	3	970	970	2	TORN	TORN
2023-06-10	IN09	IN09100	IN09100	0	0	1	1	1	1	5	3	1	1	18	0	0	0	0	0	0	0	0	0	0	2	0	1	0	3	0	2	0	0	2	5	244	244	1	ACPT	ACPT
2023-06-10	IN09	IN09102	IN09102	0	0	1	1	1	1	5	6	1	1	18	0	0	0	0	0	0	0	0	0	0	0	2	0	0	2	0	1	0	0	1	3	69	69	1	ACPT	ACPT
2022-12-21	IN09	IN09109	IN09109	0	0	2	2	1	1	5	3	1	1	12	0	0	0	0	0	0	0	0	0	0	2	1	0	0	3	0	0	0	0	0	3	25	25	0	GOOD	GOOD
2023-06-10	IN09	IN09109	IN09109	0	0	2	2	1	1	5	3	1	1	18	0	0	0	0	0	0	0	0	0	0	0	0	0	0	0	0	0	0	0	0	0	0	0	0	GOOD	GOOD
2022-12-21	IN09	IN09110	IN09110	1	0	1	2	1	1	5	2	1	1	12	2	0	0	0	2	2	0	0	0	2	0	0	2	0	2	0	0	0	0	0	6	396	210.5	1	ACPT	ACPT
2022-12-21	IN09		IN09110	0	0	1	1	1	1	5	3	1	99	12	0	0	0	0	0	2	1	0	0	3	0	0	0	0	0	0	0	0	0	0	3	25	99	0	GOOD	99
2023-06-10	IN09	IN09110	IN09110	1	0	2	3	1	1	5	2	1	1	18	0	0	0	0	0	0	0	0	0	0	0	0	0	0	0	0	0	2	0	2	2	392	392	1	ACPT	ACPT
2022-12-21	IN09	IN09111	IN09111	0	1	1	2	1	1	5	1	1	1	12	0	0	0	0	0	0	0	0	0	0	0	1	0	0	1	0	0	0	0	0	1	23	11.5	0	GOOD	GOOD
2022-12-21	IN09		IN09111	0	0	1	1	1	1	5	6	1	99	12	0	0	0	0	0	0	0	0	0	0	0	0	0	0	0	0	0	0	0	0	0	0	99	0	GOOD	99
2023-06-10	IN09	IN09111	IN09111	0	1	2	3	1	1	5	3	1	1	18	0	0	0	0	0	0	0	0	0	0	0	3	0	1	4	0	0	0	0	0	4	647	647	2	TORN	TORN
2022-12-21	IN09	IN09112	IN09112	0	0	2	2	1	1	5	3	0	0	12	0	0	0	0	0	0	2	0	0	2	0	2	0	0	2	0	0	0	0	0	4	92	92	1	ACPT	ACPT
2023-06-10	IN09	IN09112	IN09112	0	0	2	2	1	1	5	3	1	1	18	0	0	0	0	0	2	0	0	0	2	0	0	0	0	0	0	0	0	0	0	2	2	8.33	0	GOOD	GOOD
2023-06-10	IN09		IN09112	0	0	1	1	1	1	5	2	1	99	18	0	0	0	0	0	0	0	0	0	0	0	1	0	0	1	0	0	0	0	0	1	23	99	0	GOOD	99
2023-06-10	IN09		IN09112	0	0	1	1	1	1	5	6	1	99	18	0	0	0	0	0	0	0	0	0	0	0	0	0	0	0	0	0	0	0	0	0	0	99	0	GOOD	99
2023-06-10	IN09	IN09114	IN09114	0	0	2	2	1	1	5	3	1	1	18	0	0	0	0	0	0	0	2	0	2	0	0	0	0	0	0	0	0	1	1	3	970	970	2	TORN	TORN
2022-12-21	IN09	IN09116	IN09116	0	1	2	3	1	1	5	6	0	0	12	0	2	0	0	2	0	0	0	0	0	0	2	0	0	2	0	0	0	0	0	4	92	92	1	ACPT	ACPT
2022-12-21	IN09	IN09119	IN09119	0	1	2	3	1	1	5	6	0	0	12	0	0	0	0	0	0	0	0	0	0	2	1	1	1	5	0	0	0	0	0	5	799	799	2	TORN	TORN
2023-06-10	IN09	IN09119	IN09119	0	1	2	3	1	1	5	3	1	1	18	0	0	0	0	0	0	0	0	0	0	0	0	0	0	0	0	0	0	0	0	0	0	0	0	GOOD	GOOD
2022-12-21	IN09	IN09120	IN09120	0	0	2	2	1	1	5	3	2	2	12	0	2	0	0	2	3	0	0	0	3	0	0	0	1	1	0	0	0	0	0	6	627	627	1	ACPT	ACPT
2023-06-10	IN09	IN09120	IN09120	0	0	2	2	1	1	5	3	1	1	18	0	0	0	0	0	0	0	0	0	0	0	0	0	0	0	0	0	0	0	0	0	0	0	0	GOOD	GOOD
2022-12-21	IN09	IN09121	IN09121	0	0	2	2	1	1	5	3	2	2	12	0	0	0	0	0	0	0	0	0	0	0	0	0	2	2	0	0	0	0	0	2	1156	1156	2	TORN	TORN
2023-06-10	IN09	IN09121	IN09121	0	0	2	2	1	1	5	6	1	1	18	0	0	0	0	0	0	0	0	0	0	2	0	0	0	2	0	0	0	0	0	2	2	2	0	GOOD	GOOD
2023-06-10	IN09	IN09122	IN09122	0	0	2	2	1	1	5	3	1	1	18	0	0	0	0	0	0	0	0	0	0	0	0	0	0	0	0	0	0	0	0	0	0	0	0	GOOD	GOOD
2022-12-21	IN09	IN09125	IN09125	0	1	0	1	1	1	5	6	2	2	12	2	3	0	1	6	0	0	0	0	0	0	0	0	0	0	0	0	0	0	0	6	649	649	2	TORN	TORN
2022-12-21	IN09	IN09136	IN09136	0	0	2	2	1	1	5	3	2	2	12	0	3	0	0	3	0	0	0	0	0	0	0	0	0	0	0	0	0	0	0	3	69	69	1	ACPT	ACPT
2022-12-21	IN09	IN09137	IN09137	0	0	2	2	1	1	5	3	1	1	12	0	0	0	0	0	0	0	0	0	0	0	0	0	0	0	0	0	0	0	0	0	0	0	0	GOOD	GOOD
2022-12-21	IN09	IN09140	IN09140	0	1	0	1	1	1	5	3	0	0	12	0	2	3	2	7	0	0	0	2	2	2	3	2	0	7	0	0	0	0	0	16	3409	3409	2	TORN	TORN
2022-06-22	IN10	IN10001	IN10001	0	0	2	2	1	1	5	3	1	1	6	0	0	0	0	0	0	0	0	0	0	0	0	0	0	0	0	0	0	0	0	0	0	0	0	GOOD	GOOD
2022-06-22	IN10	IN10043	IN10043	0	2	0	2	1	1	5	2	1	1	6	0	0	0	0	0	0	0	0	0	0	0	0	0	0	0	0	0	0	0	0	0	0	0	0	GOOD	GOOD
2022-06-22	IN10		IN10043	0	1	0	1	1	1	5	2	1	99	6	0	0	0	0	0	0	0	0	0	0	0	0	0	0	0	0	0	0	0	0	0	0	99	0	GOOD	99
2022-06-22	IN10	IN10044	IN10044	0	0	2	2	1	1	5	3	1	1	6	0	0	0	0	0	0	0	0	0	0	0	0	0	0	0	0	0	0	0	0	0	0	0	0	GOOD	GOOD
2022-06-22	IN10	IN10047	IN10047	0	0	2	2	1	1	5	2	1	1	6	0	0	0	0	0	0	0	0	0	0	0	0	0	0	0	0	0	0	0	0	0	0	0	0	GOOD	GOOD
2022-06-22	IN10		IN10047	0	1	1	2	1	1	5	3	1	99	6	0	0	0	0	0	0	0	0	0	0	0	0	0	0	0	0	0	0	0	0	0	0	99	0	GOOD	99
2022-06-22	IN10	IN10048	IN10048	1	0	1	2	1	1	5	2	1	1	6	0	0	0	0	0	0	0	0	0	0	0	0	0	0	0	0	0	0	0	0	0	0	0	0	GOOD	GOOD
2022-06-22	IN10		IN10048	0	0	1	1	1	1	5	3	1	99	6	0	0	0	0	0	0	0	0	0	0	0	0	0	0	0	0	0	0	0	0	0	0	99	0	GOOD	99
2022-06-22	IN10	IN10050	IN10050	0	0	2	2	1	1	5	2	1	1	6	0	0	0	0	0	0	0	0	0	0	0	0	0	0	0	0	0	0	0	0	0	0	0	0	GOOD	GOOD
2022-06-22	IN10		IN10050	0	1	0	1	1	1	5	3	1	99	6	0	0	0	0	0	0	0	0	0	0	0	0	0	0	0	0	0	0	0	0	0	0	99	0	GOOD	99
2022-06-22	IN10	IN10051	IN10051	0	0	1	1	1	1	5	1	1	1	6	1	0	0	0	1	0	0	0	0	0	0	0	0	0	0	0	0	0	0	0	1	1	0.33	0	GOOD	GOOD
2022-06-22	IN10		IN10051	0	0	1	1	1	1	5	2	1	99	6	0	0	0	0	0	0	0	0	0	0	0	0	0	0	0	0	0	0	0	0	0	0	99	0	GOOD	99
2022-06-22	IN10		IN10051	0	1	0	1	1	1	5	3	1	99	6	0	0	0	0	0	0	0	0	0	0	0	0	0	0	0	0	0	0	0	0	0	0	99	0	GOOD	99
2022-06-22	IN10	IN10052	IN10052	0	0	2	2	1	1	5	3	1	1	6	0	0	0	0	0	0	0	0	0	0	0	0	0	0	0	0	0	0	0	0	0	0	0	0	GOOD	GOOD
2022-06-22	IN10	IN10053	IN10053	0	0	1	1	1	1	5	3	1	1	6	0	0	0	0	0	0	0	0	0	0	0	0	0	0	0	0	0	0	0	0	0	0	0	0	GOOD	GOOD
2022-06-22	IN10	IN10054	IN10054	0	0	2	2	1	1	5	3	1	1	6	0	0	0	0	0	0	0	0	0	0	0	0	0	0	0	0	0	0	0	0	0	0	0	0	GOOD	GOOD
2022-06-22	IN10	IN10055	IN10055	0	0	2	2	1	1	5	6	3	3	6	0	0	0	0	0	0	0	0	0	0	0	0	0	0	0	0	0	0	0	0	0	0	0	0	GOOD	GOOD
2022-06-22	IN10	IN10056	IN10056	1	1	1	3	1	1	5	3	3	3	6	0	0	0	0	0	0	0	0	0	0	0	0	0	0	0	0	0	0	0	0	0	0	0	0	GOOD	GOOD
2022-06-22	IN10	IN10057	IN10057	0	0	1	1	1	1	5	1	0	0	6	0	0	0	0	0	0	0	0	0	0	0	0	0	0	0	0	0	0	0	0	0	0	0	0	GOOD	GOOD
2022-06-22	IN10		IN10057	0	0	1	1	1	1	5	3	0	99	6	0	0	0	0	0	0	0	0	0	0	0	0	0	0	0	0	0	0	0	0	0	0	99	0	GOOD	99
2022-06-22	IN10	IN10058	IN10058	0	0	2	2	1	1	5	3	3	3	6	0	0	0	0	0	0	0	0	0	0	0	0	0	0	0	0	0	0	0	0	0	0	0	0	GOOD	GOOD
2022-06-22	IN10	IN10060	IN10060	0	0	2	2	1	1	5	6	3	3	6	0	0	0	0	0	0	0	0	0	0	0	0	0	0	0	0	0	0	0	0	0	0	0	0	GOOD	GOOD
2022-06-22	IN10	IN10061	IN10061	0	1	1	2	1	1	5	3	3	3	6	0	0	0	0	0	0	0	0	0	0	0	0	0	0	0	0	0	0	0	0	0	0	0	0	GOOD	GOOD
2022-06-22	IN10	IN10062	IN10062	1	0	2	3	1	1	5	6	3	3	6	0	0	0	0	0	0	0	0	0	0	0	0	0	0	0	0	0	0	0	0	0	0	0	0	GOOD	GOOD
2022-06-22	IN10	IN10063	IN10063	0	0	2	2	1	1	5	3	1	1	6	0	0	0	0	0	0	0	0	0	0	0	0	0	0	0	0	0	0	0	0	0	0	0	0	GOOD	GOOD
2022-06-22	IN10		IN10063	0	1	0	1	1	1	5	2	1	99	6	0	0	0	0	0	0	0	0	0	0	0	0	0	0	0	0	0	0	0	0	0	0	99	0	GOOD	99
2022-06-22	IN10	IN10064	IN10064	0	2	0	2	1	1	5	3	3	3	6	0	0	0	0	0	0	0	0	0	0	0	0	0	0	0	0	0	0	0	0	0	0	0	0	GOOD	GOOD
2022-06-22	IN10	IN10065	IN10065	0	0	2	2	1	1	5	3	3	3	6	0	0	0	0	0	0	0	0	0	0	0	0	0	0	0	0	0	0	0	0	0	0	0	0	GOOD	GOOD
2022-06-22	IN10	IN10066	IN10066	0	0	2	2	1	1	5	3	3	3	6	0	0	0	0	0	0	0	0	0	0	0	0	0	0	0	0	0	0	0	0	0	0	0	0	GOOD	GOOD
2022-06-22	IN10	IN10067	IN10067	0	0	2	2	1	1	5	2	2	2	6	0	0	0	0	0	0	0	0	0	0	0	0	0	0	0	0	0	0	0	0	0	0	0	0	GOOD	GOOD
2022-06-22	IN10		IN10067	0	0	1	1	1	1	5	3	2	99	6	0	0	0	0	0	0	0	0	0	0	0	0	0	0	0	0	0	0	0	0	0	0	99	0	GOOD	99
2022-06-22	IN10	IN10075	IN10075	0	2	1	3	1	1	5	3	1	1	6	0	0	0	0	0	0	0	0	0	0	0	0	0	0	0	0	0	0	0	0	0	0	0	0	GOOD	GOOD
2022-06-22	IN10	IN10076	IN10076	0	0	1	1	1	1	5	3	1	1	6	0	0	0	0	0	0	0	0	0	0	0	0	0	0	0	0	0	0	0	0	0	0	0	0	GOOD	GOOD
2022-06-22	IN10		IN10076	0	0	1	1	1	1	5	6	1	99	6	0	0	0	0	0	0	0	0	0	0	0	0	0	0	0	0	0	0	0	0	0	0	99	0	GOOD	99
2022-06-22	IN10	IN10077	IN10077	0	0	2	2	1	1	5	2	1	1	6	0	0	0	0	0	0	0	0	0	0	0	0	0	0	0	0	0	0	0	0	0	0	0	0	GOOD	GOOD
2022-06-22	IN10		IN10077	0	1	0	1	1	1	5	3	1	99	6	0	0	0	0	0	0	0	0	0	0	0	0	0	0	0	0	0	0	0	0	0	0	99	0	GOOD	99
2022-06-22	IN10	IN10078	IN10078	0	0	1	1	1	1	5	3	1	1	6	0	0	0	0	0	0	0	0	0	0	0	0	0	0	0	0	0	0	0	0	0	0	0	0	GOOD	GOOD
2022-06-22	IN10		IN10078	0	0	2	2	1	1	5	2	1	99	6	0	0	0	0	0	0	0	0	0	0	0	0	0	0	0	0	0	0	0	0	0	0	99	0	GOOD	99
2022-06-22	IN10	IN10079	IN10079	0	0	2	2	1	1	5	3	1	1	6	0	0	0	0	0	0	0	0	0	0	0	0	0	0	0	0	0	0	0	0	0	0	0	0	GOOD	GOOD
2022-06-22	IN10	IN10080	IN10080	0	0	1	1	1	1	5	6	1	1	6	0	0	0	0	0	0	0	0	0	0	0	0	0	0	0	0	0	0	0	0	0	0	0	0	GOOD	GOOD
2022-06-22	IN10	IN10083	IN10083	0	0	2	2	1	1	5	2	1	1	6	0	0	0	0	0	0	0	0	0	0	0	0	0	0	0	0	0	0	0	0	0	0	0	0	GOOD	GOOD
2022-06-22	IN10		IN10083	0	0	1	1	1	1	5	3	1	99	6	0	0	0	0	0	0	0	0	0	0	0	0	0	0	0	0	0	0	0	0	0	0	99	0	GOOD	99
2022-06-22	IN10	IN10085	IN10085	0	0	2	2	1	1	5	3	1	1	6	0	0	0	0	0	0	0	0	0	0	0	0	0	0	0	0	0	0	0	0	0	0	0	0	GOOD	GOOD
2022-06-22	IN10		IN10085	0	0	1	1	1	1	5	2	1	99	6	0	0	0	0	0	0	0	0	0	0	0	0	0	0	0	0	0	0	0	0	0	0	99	0	GOOD	99
2022-06-22	IN10	IN10139	IN10139	0	0	2	2	1	1	5	3	1	1	6	0	0	0	0	0	0	0	0	0	0	0	0	0	0	0	1	0	0	0	1	1	1	0.5	0	GOOD	GOOD
2022-06-22	IN10		IN10139	0	2	0	2	1	1	5	3	1	99	6	0	0	0	0	0	0	0	0	0	0	0	0	0	0	0	0	0	0	0	0	0	0	99	0	GOOD	99
2022-06-22	IN10	IN10140	IN10140	0	0	1	1	1	1	5	3	3	3	6	0	0	0	0	0	0	0	0	0	0	0	0	0	0	0	0	0	0	0	0	0	0	0	0	GOOD	GOOD
2022-06-22	IN10		IN10140	0	0	1	1	1	1	5	3	3	99	6	0	0	0	0	0	0	0	0	0	0	0	0	0	0	0	0	0	0	0	0	0	0	99	0	GOOD	99
2022-06-22	IN10	IN10184	IN10184	0	1	1	2	1	1	5	2	3	3	6	0	0	0	0	0	0	0	0	0	0	0	0	0	0	0	0	0	0	0	0	0	0	0	0	GOOD	GOOD
2022-06-22	IN10		IN10184	0	0	1	1	1	1	5	3	3	99	6	0	0	0	0	0	0	0	0	0	0	0	0	0	0	0	0	0	0	0	0	0	0	99	0	GOOD	99
2022-06-22	IN10	IN10185	IN10185	0	0	1	1	1	1	5	2	1	1	6	0	0	0	0	0	0	0	0	0	0	0	1	0	0	1	0	0	0	0	0	1	23	12	0	GOOD	GOOD
2022-06-22	IN10		IN10185	1	1	0	2	1	1	5	3	1	99	6	0	0	0	0	0	0	0	0	0	0	0	0	0	0	0	1	0	0	0	1	1	1	99	0	GOOD	99
2022-06-22	IN10	IN10212	IN10212	0	1	2	3	1	1	5	2	1	1	6	0	0	0	0	0	0	0	0	0	0	0	0	0	0	0	0	0	0	0	0	0	0	0	0	GOOD	GOOD
2022-06-22	IN10		IN10212	1	2	0	3	1	1	5	3	1	99	6	0	0	0	0	0	0	0	0	0	0	0	0	0	0	0	0	0	0	0	0	0	0	99	0	GOOD	99
2022-06-22	IN10		IN10212	0	1	0	1	1	1	5	1	1	99	6	0	0	0	0	0	0	0	0	0	0	0	0	0	0	0	0	0	0	0	0	0	0	99	0	GOOD	99
2022-06-22	PL02	PL02009	PL02009	0	0	2	2	1	1	5	2	1	1	6	0	0	0	0	0	0	0	0	0	0	0	0	0	0	0	0	0	0	0	0	0	0	0	0	GOOD	GOOD
2022-06-22	PL02		PL02009	0	2	1	3	1	1	5	3	1	99	6	0	0	0	0	0	0	0	0	0	0	0	0	0	0	0	0	0	0	0	0	0	0	99	0	GOOD	99
2022-06-22	PL02	PL02010	PL02010	0	0	2	2	1	1	5	2	0	0	6	0	0	0	0	0	0	0	0	0	0	0	0	0	0	0	0	0	0	0	0	0	0	0	0	GOOD	GOOD
2022-06-22	PL02	PL02013	PL02013	0	0	1	1	1	1	5	2	1	1	6	0	0	0	0	0	0	0	0	0	0	0	0	0	0	0	0	0	0	0	0	0	0	0	0	GOOD	GOOD
2022-06-22	PL02		PL02013	0	3	0	3	1	1	5	3	1	99	6	0	0	0	0	0	0	0	0	0	0	0	0	0	0	0	0	0	0	0	0	0	0	99	0	GOOD	99
2022-06-22	PL02	PL02017	PL02017	0	0	2	2	1	1	5	3	3	3	6	0	0	0	0	0	0	0	0	0	0	0	0	0	0	0	0	0	0	0	0	0	0	0	0	GOOD	GOOD
2022-06-22	PL02	PL02020	PL02020	1	1	1	3	1	1	5	6	3	3	6	0	0	0	0	0	0	0	0	0	0	0	0	0	0	0	0	0	0	0	0	0	0	0	0	GOOD	GOOD
2022-06-22	PL02	PL02021	PL02021	0	0	1	1	1	1	5	2	3	3	6	0	0	0	0	0	1	0	0	0	1	0	0	0	0	0	0	0	0	0	0	1	1	1	0	GOOD	GOOD
2022-06-22	PL02	PL02036	PL02036	0	0	1	1	1	1	5	2	0	0	6	0	0	0	0	0	0	0	0	0	0	0	0	0	0	0	0	0	0	0	0	0	0	0	0	GOOD	GOOD
2022-06-22	PL02		PL02036	0	0	1	1	1	1	5	3	0	99	6	0	0	0	0	0	0	0	0	0	0	0	0	0	0	0	0	0	0	0	0	0	0	99	0	GOOD	99
2022-06-22	PL02	PL02037	PL02037	0	0	2	2	1	1	5	6	2	2	6	0	0	0	0	0	0	0	0	0	0	0	0	1	0	1	0	0	0	0	0	1	196	98	1	ACPT	ACPT
2022-06-22	PL02		PL02037	0	0	1	1	1	1	5	3	2	99	6	0	0	0	0	0	0	0	0	0	0	0	0	0	0	0	0	0	0	0	0	0	0	99	0	GOOD	99
2022-06-22	PL02	PL02039	PL02039	0	0	2	2	1	1	5	3	1	1	6	0	0	0	0	0	0	0	0	0	0	0	0	0	0	0	0	0	0	0	0	0	0	0	0	GOOD	GOOD
2022-06-22	PL02		PL02039	0	0	1	1	1	1	5	2	1	99	6	0	0	0	0	0	0	0	0	0	0	0	0	0	0	0	0	0	0	0	0	0	0	99	0	GOOD	99
2022-06-22	PL02	PL02041	PL02041	0	0	2	2	1	1	5	3	1	1	6	0	0	0	0	0	0	0	0	0	0	0				0					0	0	0	0	0	GOOD	GOOD
2022-06-22	PL02		PL02041	0	2	0	2	1	1	5	2	1	99	6	0	0	0	0	0	0	0	0	0	0	0	0	0	0	0	0	0	0	0	0	0	0	99	0	GOOD	99
2022-06-22	PL02	PL02046	PL02046	0	0	2	2	1	1	5	6	1	1	6	0	0	0	0	0	0	0	0	0	0	0	0	0	0	0	0	0	0	0	0	0	0	0	0	GOOD	GOOD
2022-06-22	PL02	PL02047	PL02047	0	0	2	2	1	1	5	2	1	1	6	0	0	0	0	0	0	0	0	0	0	0	0	0	0	0	0	0	0	0	0	0	0	0	0	GOOD	GOOD
2022-06-22	PL02		PL02047	0	0	2	2	1	1	5	3	1	99	6	0	0	0	0	0	0	0	0	0	0	0	0	0	0	0	0	0	0	0	0	0	0	99	0	GOOD	99
2022-06-22	PL02		PL02047	0	1	1	2	1	1	5	3	1	99	6	0	0	0	0	0	0	0	0	0	0	0	0	0	0	0	0	0	0	0	0	0	0	99	0	GOOD	99
2022-06-22	PL02	PL02048	PL02048	0	0	1	1	1	1	5	3	1	1	6	0	0	0	0	0	0	0	0	0	0	0	0	0	0	0	0	0	0	0	0	0	0	0	0	GOOD	GOOD
2022-06-22	PL02	PL02049	PL02049	0	0	2	2	1	1	5	6	1	1	6	0	0	0	0	0	0	0	0	0	0	0	0	0	0	0	0	0	0	0	0	0	0	0	0	GOOD	GOOD
2022-06-22	PL02	PL02050	PL02050	1	0	2	3	1	1	5	6	0	0	6	0	0	0	0	0	0	0	0	0	0	0	0	0	0	0	0	0	0	0	0	0	0	0	0	GOOD	GOOD
2022-06-22	PL02		PL02050	0	1	1	2	1	1	5	6	0	99	6	0	0	0	0	0	0	0	0	0	0	0	0	0	0	0	0	0	0	0	0	0	0	99	0	GOOD	99
2022-06-22	PL02	PL02051	PL02051	0	0	1	1	1	1	5	2	1	1	6	0	0	0	0	0	0	0	0	0	0	0	0	0	0	0	0	0	0	0	0	0	0	99	0	GOOD	99
2022-06-22	PL02		PL02051	0	0	1	1	1	1	5	2	1	99	6	0	0	0	0	0	0	0	0	0	0	0	0	0	0	0	0	0	0	0	0	0	0	99	0	GOOD	99
2022-06-22	PL02	PL02052	PL02052	0	0	1	1	1	1	5	3	1	1	6	0	0	0	0	0	0	0	0	0	0	0	0	0	0	0	0	0	0	0	0	0	0	0	0	GOOD	GOOD
2022-06-22	PL02	PL02053	PL02053	1	0	2	3	1	1	5	2	1	1	6	0	0	0	0	0	0	0	0	0	0	0	0	0	0	0	0	0	0	0	0	0	0	0	0	GOOD	GOOD
2022-06-22	PL02		PL02053	0	2	0	2	1	1	5	3	1	99	6	0	0	0	0	0	0	0	0	0	0	0	0	0	0	0	0	0	0	0	0	0	0	99	0	GOOD	99
2022-06-22	PL02	PL02060	PL02060	0	1	2	3	1	1	5	3	1	1	6	0	0	0	0	0	0	0	0	0	0	0	0	0	0	0	0	0	0	0	0	0	0	0	0	GOOD	GOOD
2022-06-22	PL02	PL02062	PL02062	0	1	2	3	1	1	5	3	1	1	6	0	0	0	0	0	0	0	0	0	0	0	0	0	0	0	0	0	0	0	0	0	0	0	0	GOOD	GOOD
2022-06-22	PL02	PL02064	PL02064	0	0	1	1	1	1	5	3	1	1	6	0	0	0	0	0	0	0	0	0	0	0	0	0	0	0	0	0	0	0	0	0	0	0	0	GOOD	GOOD
2022-06-22	PL02	PL02067	PL02067	0	3	0	3	1	1	5	3	1	1	6	0	0	0	0	0	0	0	0	0	0	0	0	0	0	0	0	0	0	0	0	0	0	0	0	GOOD	GOOD
2022-06-22	PL02	PL02072	PL02072	0	0	2	2	1	1	5	3	1	1	6	0	0	0	0	0	0	0	0	0	0	0	0	0	0	0	0	0	0	0	0	0	0	0	0	GOOD	GOOD
2022-06-22	PL02		PL02072	0	2	1	3	1	1	5	2	1	99	6	0	0	0	0	0	0	0	0	0	0	0	0	0	0	0	0	0	0	0	0	0	0	99	0	GOOD	99
2022-06-22	PL02	PL02073	PL02073	0	0	1	1	1	1	5	3	1	1	6	0	0	0	0	0	0	0	0	0	0	0	0	0	0	0	0	0	0	0	0	0	0	0	0	GOOD	GOOD
2022-06-22	PL02	PL02076	PL02076	0	0	1	1	1	1	5	2	3	3	6	0	0	0	0	0	0	0	0	0	0	0	0	0	0	0	0	0	0	0	0	0	0	0	0	GOOD	GOOD
2022-06-22	PL02		PL02076	0	1	0	1	1	1	5	3	3	99	6	0	0	0	0	0	0	0	0	0	0	0	0	0	0	0	0	0	0	0	0	0	0	99	0	GOOD	99
2022-12-21	PL02		PL02076	1	0	1	2	1	1	5	3	2	99	12	6	5	4	4	19	5	3	2	0	10	3	1	1	0	5	1	1	0	1	3	37	4507	4507	2	TORN	TORN
2022-06-22	PL02	PL02079	PL02079	0	0	1	1	1	1	5	2	1	1	6	0	0	0	0	0	0	0	0	0	0	0	0	0	0	0	0	0	0	0	0	0	0	0	0	GOOD	GOOD
2022-06-22	PL02		PL02079	0	0	2	2	1	1	5	1	1	99	6	0	0	0	0	0	0	0	0	0	0	0	0	0	0	0	0	0	0	0	0	0	0	99	0	GOOD	99
2022-06-22	PL02		PL02079	0	2	0	2	1	1	5	3	1	99	6	0	0	0	0	0	0	0	0	0	0	0	0	0	0	0	0	0	0	0	0	0	0	99	0	GOOD	99
2022-06-22	PL02	PL02081	PL02081	0	1	2	3	1	1	5	6	1	1	6	0	0	0	0	0	0	0	0	0	0	0	0	0	0	0	0	0	0	0	0	0	0	0	0	GOOD	GOOD
2022-06-22	PL02	PL02082	PL02082	1	0	2	3	1	1	5	1	2	2	6	0	0	0	0	0	0	0	0	0	0	0	0	0	0	0	0	0	0	0	0	0	0	0	0	GOOD	GOOD
2022-06-22	PL02		PL02082	0	2	0	2	1	1	5	3	2	99	6	0	0	0	0	0	0	0	0	0	0	0	0	0	0	0	0	0	0	0	0	0	0	99	0	GOOD	99
2022-06-22	PL02	PL02085	PL02085	1	0	2	3	1	1	5	6	1	1	6	0	0	0	0	0	0	0	0	0	0	0	0	0	0	0	0	0	0	0	0	0	0	0	0	GOOD	GOOD
2022-06-22	PL02		PL02085	0	1	0	1	1	1	5	1	1	99	6	0	0	0	0	0	0	0	0	0	0	0	0	0	0	0	0	0	0	0	0	0	0	99	0	GOOD	99
2022-06-22	PL02	PL02086	PL02086	0	2	1	3	1	1	5	2	1	1	6	0	0	0	0	0	0	0	0	0	0	0	0	0	0	0	0	0	0	0	0	0	0	0	0	GOOD	GOOD
2022-06-22	PL02	PL02087	PL02087	0	0	2	2	1	1	5	3	1	1	6	0	0	0	0	0	0	0	0	0	0	0	0	0	0	0	0	0	0	0	0	0	0	0	0	GOOD	GOOD
2022-06-22	PL02	PL02105	PL02105	0	0	2	2	1	1	5	3	1	1	6	0	0	0	0	0	0	0	0	0	0	0	0	0	0	0	0	0	0	0	0	0	0	0	0	GOOD	GOOD
2022-12-21	PL03	PL03006	PL03006	0	0	1	1	1	1	4	2	0	0	12	1	2	5	4	12	1	2	3	1	7	1	1	1	1	4	1	1	0	0	2	25	5374	5374	2	TORN	TORN
2022-12-21	PL03	PL03008	PL03008	0	0	2	2	1	1	4	2	0	0	12	0	1	1	2	4	1	1	2	3	7	1	2	1	1	5	1	1			2	18	4370	4311.5	2	TORN	TORN
2022-12-21	PL03		PL03008	0	1	1	2	1	1	4	3	0	99	12	1	2	2	2	7	1	1	2	1	5	0	3	1	2	6	1	2	1		4	22	4253	99	2	TORN	99
2022-12-21	PL03	PL03012	PL03012	0	0	2	2	1	1	4	2	1	1	12	0	1	2	2	5	1	1	2	1	5	1				1					0	11	2566	3758	2	TORN	TORN
2022-12-21	PL03		PL03012	0	0	1	1	1	1	4	2	1	99	12	1	1	2	3	7	1	2	0	1	4	1	1	1	2	5	2	1	1	1	5	21	4950	99	2	TORN	99
2022-12-21	PL03	PL03013	PL03013	0	0	1	1	1	1	4	3	0	0	12	1	2	3	1	7	1	1	3	2	7	1	4	1	0	6	0	2	2	1	5	25	4286	4286	2	TORN	TORN
2022-12-21	PL03	PL03015	PL03015	0	0	1	1	1	1	4		1	1	12					0					0					0					0	0	0	0	0	GOOD	GOOD
2022-12-21	PL03	PL03017	PL03017	1	0	2	3	1	1	4	3	3	3	12	0	0	0	0	0	0	8	15	10	33	0	5	0	0	5	0	0			0	38	9019	5809.5	2	TORN	TORN
2022-12-21	PL03		PL03017	0	1	1	2	1	1	4	2	3	99	12	0	1	1	1	3	1	1	1	1	4	1	10	1	1	13					0	20	2600	99	2	TORN	99
2022-12-21	PL03	PL03024	PL03024	0	0	2	2	1	1	4	3	3	3	12	0	1	2	1	4	0	1	2	3	6	1	1	2	1	5		1		0	1	16	4159	4159	2	TORN	TORN
2022-12-21	PL03	PL03026	PL03026	0	0	1	1	1	1	4	3	1	1	12	1	3	3	2	9	0	2	2	4	8					0					0	17	4564	4564	2	TORN	TORN
2022-12-21	PL03	PL03027	PL03027	0	0	2	2	1	1	4	3	2	2	12	1	1	1	2	5	2	1	1	1	5	1	2	1	1	5	1	2	1	2	6	21	4395	4395	2	TORN	TORN
2022-12-21	PL03	PL03028	PL03028	0	0	2	2	1	0	4		1	1	12					0					0					0					0	0	0	0	0	GOOD	GOOD
2022-12-21	PL03	PL03036	PL03036	0	0	2	2	1	1	4	3	1	1	12	6	2	0	0	8	5	0	0	0	5	0	2	0	0	2	5	0	0	0	5	20	108	108	1	ACPT	ACPT
2022-12-21	PL03	PL03039	PL03039	0	0	1	1	1	1	4	3	0	0	12	1	3	3	2	9	1	0	2	0	3	0				0					0	12	2207	2207	2	TORN	TORN
2022-12-21	PL03	PL03044	PL03044	0	0	2	2	1	1	4		1	1	12					0					0					0					0	0	0	0	0	GOOD	GOOD
2022-12-21	PL03	PL03045	PL03045	0	0	2	2	1	1	4	2	2	2	12	1	2	2	1	6	1	2	2	1	6	1	1	1	1	4	1	1	1	1	4	20	3630	3630	2	TORN	TORN
2022-12-21	PL03	PL03047	PL03047	0	0	2	2	1	1	4	2	0	0	12	1	2	2	2	7	1	0	1	2	4	1	2	1	1	5	1				1	17	3770	3770	2	TORN	TORN
2022-12-21	PL03	PL03049	PL03049	0	1	1	2	1	1	4	2	1	1	12					0					0					0					0	0	0	0	0	GOOD	GOOD
2022-12-21	PL03	PL03051	PL03051	0	0	2	2	1	1	4		1	1	12					0					0					0					0	0	0	0	0	GOOD	GOOD
2022-12-21	PL03	PL03052	PL03052	0	0	2	2	1	1	4	2	1	1	12	1	2	1	1	5	1	2	1	1	5	1	1	1	1	4	1	0	0	0	1	15	2441	2441	2	TORN	TORN
2022-12-21	PL03	PL03059	PL03059	0	0	2	2	1	1	4	3	3	3	12	0	0	0	15	15	1	2	0	0	3	0	0	0	0	0	0	6			6	24	8855	7058	2	TORN	TORN
2022-12-21	PL03		PL03059	0	1	1	2	1	1	4	2	3	99	12	1	2	2	2	7	1	1	1	1	4	1	1	1	4	7	2	6	1		9	27	5261	99	2	TORN	99
2022-12-21	PL03	PL03061	PL03061	0	0	2	2	1	1	4	3	1	1	12	1	1	1	1	4	1	1	1	1	4	1	1	3	6	11	0				0	19	5676	7324.5	2	TORN	TORN
2022-12-21	PL03		PL03061	0	0	1	1	1	1	4	2	1	99	12	2	3	3	3	11	2	1	1	11	15	1	0	0	0	1	0	0	0	0	0	27	8973	99	2	TORN	99
2022-12-21	PL03	PL03066	PL03066	0	0	2	2	1	1	4	2	1	1	12	1	2	2	3	8	0	3	6		9					0					0	17	3418	3418	2	TORN	TORN
2022-12-21	PL03	PL03067	PL03067	0	0	2	2	1	1	4	3	2	2	12	1	3	5	4	13	0	2	1	2	5					0					0	18	4760	4760	2	TORN	TORN
2022-12-21	PL03	PL03068	PL03068	0	0	2	2	1	1	4	1	1	1	12	1	2	2	3	8	2	4	2	0	8	0	0			0					0	16	2659	2659	2	TORN	TORN
2022-12-21	PL03	PL03069	PL03069	1	0	2	3	1	1	4	2	1	1	12					0					0					0					0	0	0	0	0	GOOD	GOOD
2022-12-21	PL03	PL03070	PL03070	0	0	1	1	1	1	4	3	1	1	12	1	3	3	3	10	1	0	2	2	5	1				1					0	16	3942	3942	2	TORN	TORN
2022-12-21	PL03	PL03072	PL03072	0	0	2	2	1	1	4	2	0	0	12	0	2	3	1	6	2	2	3	2	9	0				0					0	15	3004	3004	2	TORN	TORN
2022-12-21	PL03	PL03073	PL03073	1	0	2	3	1	1	4	6	0	0	12	1	3	3	2	9	1	2	1	3	7	0	1	2	0	3					0	19	4206	4206	2	TORN	TORN
2022-12-21	PL03	PL03081	PL03081	0	0	2	2	1	1	4	3	0	0	12	0	2	5	1	8	2	0	0	4	6	0				0					0	14	3918	3918	2	TORN	TORN
2022-12-21	PL03	PL03088	PL03088	0	1	2	3	1	1	4	6	0	0	12	1	1	1	5	8	0	2	3	4	9	0	1	3	1	5					0	22	7245	7245	2	TORN	TORN
2022-12-21	PL03	PL03092	PL03092	0	0	2	2	1	1	4		1	1	12					0					0					0					0	0	0	0	0	GOOD	GOOD
2022-12-21	PL03	PL03094	PL03094	0	0	1	1	1	1	4		1	1	12					0					0					0					0	0	0	0	0	GOOD	GOOD
2022-12-21	PL03	PL03095	PL03095	0	0	2	2	1	1	4	1	2	2	12	0	2	5	5	12	0	2	1	3	6	0	1	0	2	3	1				1	22	7072	7072	2	TORN	TORN
2022-12-21	PL03	PL03098	PL03098	0	0	1	1	1	1	4		1	1	12					0					0					0					0	0	0	0	0	GOOD	GOOD
2022-12-21	PL03	PL03099	PL03099	0	1	1	2	1	1	4	2	0	0	12	1	2	3	1	7	1	2	3	4	10	0				0					0	17	4160	3287.5	2	TORN	TORN
2022-12-21	PL03		PL03099	0	0	1	1	1	1	4	3	0	99	12	1	3	3	3	10	0	1	0		1					0					0	11	2415	99	2	TORN	99
2022-12-21	PL03	PL03100	PL03100	0	3	0	3	1	1	4		1	1	12					0					0					0					0	0	0	0	0	GOOD	GOOD
2022-12-21	PL03	PL03101	PL03101	1	0	2	3	1	1	4	2	1	1	12					0					0					0					0	0	0	0	0	GOOD	GOOD
2022-12-21	PL03	PL03102	PL03102	0	1	2	3	1	1	4	1	1	1	12					0					0					0					0	0	0	0	0	GOOD	GOOD
2022-12-21	PL03	PL03103	PL03103	0	0	2	2	1	1	4	1	2	2	12	1	5	5	1	12	2	0	0	2	4					0					0	16	2832	2832	2	TORN	TORN
2022-12-21	PL03	PL03104	PL03104	0	0	1	1	1	1	4	6	1	1	12					0					0					0					0	0	0	0	0	GOOD	GOOD
2022-12-21	PL03		PL03104	0	0	1	1	1	1	4	3	1	99	12					0					0					0					0	0	0	99	0	GOOD	99
2022-12-21	PL03		PL03104	0	0	1	1	1	1	4	2	1	99	12					0					0					0					0	0	0	99	0	GOOD	99
2022-12-21	PL03		PL03104	0	0	0	0	1	0	4	3	1	99	12					0					0					0					0	0	0	99	0	GOOD	99
2022-12-21	PL03	PL03105	PL03105	0	0	1	1	1	1	4	3	1	1	12	0	2	1	1	4	1	1	2	2	6	1	2	1	1	5					0	15	3213	3213	2	TORN	TORN
2022-12-21	PL03	PL03106	PL03106	0	0	2	2	1	1	4	2	0	0	12	0	2	2	2	6	2	3	2	2	9	0	0	2		2					0	17	3605	3605	2	TORN	TORN
2022-12-21	PL03	PL03109	PL03109	0	0	2	2	1	1	4	1	0	0	12	1	2	3	4	10	1	5	0	0	6	1	4	0	1	6	0	0			0	22	3734	4946	2	TORN	TORN
2022-12-21	PL03		PL03109	0	0	1	1	1	1	4	2	0	99	12	0	0	5	6	11	0	5	1	1	7	0	1	1	1	3	1	1			2	23	6158	99	2	TORN	99
2022-12-21	PL03	PL03111	PL03111	0	0	2	2	1	1	4	3	0	0	12	1	1	2	2	6	0	0	1	2	3	0	1	2	1	4	1	1			2	15	3941	4055	2	TORN	TORN
2022-12-21	PL03		PL03111	0	0	1	1	1	1	4	2	0	99	12	0	2	2	2	6	1		3	0	4	0	1	2	1	4	0	1	2	1	4	18	4169	99	2	TORN	99
2022-12-21	PL03	PL03112	PL03112	0	1	2	3	1	1	4	1	1	1	12	1	2	2	2	7	2	2	21		25	1	0	0	0	1	0	0			0	33	5760	5760	2	TORN	TORN
2022-12-21	PL03	PL03114	PL03114	0	0	1	1	1	1	4		1	1	12					0					0					0					0	0	0	0	0	GOOD	GOOD
2022-12-21	PL03	PL03115	PL03115	1	2	2	5	1	1	4		1	1	12					0					0					0					0	0	0	0	0	GOOD	GOOD
2022-12-21	PL03	PL03118	PL03118	0	0	2	2	1	1	4	2	1	1	12					0					0					0					0	0	0	0	0	GOOD	GOOD
2022-12-21	PL03	PL03119	PL03119	0	0	2	2	1	1	4	2	1	1	12					0					0					0					0	0	0	0	0	GOOD	GOOD
2022-12-21	PL03	PL03120	PL03120	0	0	2	2	1	1	4	2	2	2	12	0	2	2	0	4	0	1	2	1	4	0	1	1	1	3	1	1	1	1	4	15	3026	3783.5	2	TORN	TORN
2022-12-21	PL03		PL03120	0	0	0	0	1	0	4	2	2	99	12	0	1	2	3	6	1	1	2	1	5	0	2	1	1	4	0	0	0	1	1	16	4541	99	2	TORN	99
2022-12-21	PL03	PL03121	PL03121	0	0	2	2	1	1	4	3	0	0	12	0	1	1	1	3	0	1	2	0	3	1	1	1		3					0	9	1432	2780.5	2	TORN	TORN
2022-12-21	PL03		PL03121	0	0	1	1	1	1	4	2	0	99	12	0	1	2	2	5	2	1	1	3	7	1	1		1	3	1				1	16	4129	99	2	TORN	99
2022-12-21	PL03	PL03122	PL03122	0	0	1	1	1	1	4	3	2	2	12	0	1	1	2	4	1	1	1	1	4	1	1	0	1	3	0	0	1	2	3	14	4127	4127	2	TORN	TORN
2022-12-21	PL03	PL03191	PL03191	0	0	1	1	1	1	4		1	1	12					0					0					0					0	0	0	0	0	GOOD	GOOD
2022-12-21	PL03	PL03192	PL03192	0	0	2	2	1	1	4	2	0	0	12	0	1	2	1	4	1	1	1	1	4	1	0	1		2					0	10	1988	1988	2	TORN	TORN
2022-12-21	PL03	PL03200	PL03200	1	0	1	2	1	1	4	1	1	1	12					0					0					0					0	0	0	0	0	GOOD	GOOD
2022-12-21	PL03	PL03313	PL03313	0	0	1	1	1	1	4	3	0	0	12	1	1	1	3	6	2	3	1	2	8	0	5	1		6					0	20	3688	3688	2	TORN	TORN
2022-12-21	PL03	PL03332	PL03332	0	0	2	2	1	1	4	3	0	0	12	1	2	3	3	9	1	2	3	4	10	1	4	0	0	5					0	24	5409	5409	2	TORN	TORN
2022-12-21	PL03	PL03430	PL03430	1	0	2	3	1	1	4	3	0	0	12	2	2	2	3	9	1	0	3	1	5	1	1	0	1	3	2				2	19	3945	3945	2	TORN	TORN
2022-06-22	PL05	PL05001	PL05001	0	0	2	2	1	1	4	3	1	1	6	2	0	0	0	2	1	0	0	0	1	1	0	0	0	1	1	0	0	0	1	5	5	5	0	GOOD	GOOD
2022-06-22	PL05	PL05005	PL05005	0	0	2	2	1	1	4	3	1	1	6	2	0	0	1	3	0	0	0	0	0	1	0	0	0	1	1	0	0	0	1	5	582	582	1	ACPT	ACPT
2022-06-22	PL05	PL05016	PL05016	0	0	2	2	1	1	4	3	1	1	6	2	0	0	0	2	2	0	0	0	2	1	0	0	0	1	1	0	0	0	1	6	6	6	0	GOOD	GOOD
2022-06-22	PL05		PL05016	0	1	1	2	1	1	4	3	1	99	6	2	0	0	0	2	3	1	0	0	4	0	0	0	0	0	1	0	0	0	1	7	29	29	0	GOOD	GOOD
2022-06-22	PL05	PL05019	PL05019	0	0	2	2	1	1	4	3	1	1	6	1	0	0	0	1	0	0	0	0	0	3	0	0	0	3	1	0	0	0	1	5	5	5	0	GOOD	GOOD
2022-06-22	PL05	PL05020	PL05020	0	0	2	2	1	1	4	3	1	1	6	2	0	0	0	2	1	0	0	0	1	3	0	0	0	3	1	1	0	0	2	8	30	30	0	GOOD	GOOD
2022-06-22	PL05	PL05021	PL05021	0	0	1	1	1	1	4	3	1	1	6	2	0	0	0	2	1	0	0	0	1	0	0	0	0	0	1	0	0	0	1	4	4	4	0	GOOD	GOOD
2022-06-22	PL05	PL05022	PL05022	0	0	2	2	1	1	4	3	1	1	6	3	2	0	0	5	3	2	0	0	5	3	2	0	0	5	3	2	0	0	5	20	196	196	1	ACPT	ACPT
2022-06-22	PL05	PL05023	PL05023	1	1	1	3	1	1	4	2	1	1	6	2	2	0	0	4	1	2	0	0	3					0					0	7	95	95	1	ACPT	ACPT
2022-06-22	PL05	PL05024	PL05024	2	0	2	4	1	1	4	6	1	1	6	3	2	0	0	5	3	2	0	0	5	3	2	0	0	5	3	2	0	0	5	20	196	196	1	ACPT	ACPT
2022-06-22	PL05	PL05025	PL05027	0	1	2	3	1	1	4	3	1	1	6	3	0	0	0	3	2	3	0	0	5	3	2	0	0	5	3	2	0	0	5	18	172	172	1	ACPT	ACPT
2022-06-22	PL05	PL05030	PL05030	0	0	2	2	1	1	4	3	1	1	6	3	0	0	0	3	6	0	0	0	6	2	0	0	0	2	3	0	0	0	3	14	14	14	0	GOOD	GOOD
2022-06-22	PL05	PL05031	PL05031	0	0	1	1	1	1	4	3	1	1	6	3	2	0	0	5	2	3	0	0	5	5	2	0	0	7	5	2	0	0	7	24	222	222	1	ACPT	ACPT
2022-06-22	PL05	PL05031	PL05031	0	0	1	1	1	1	4	3	1	1	6	3	2	0	0	5	2	3	0	0	5	3	2	0	0	5	3	2	0	0	5	20	218	218	1	ACPT	ACPT
2022-06-22	PL05	PL05032	PL05032	0	0	1	1	1	1	4	3	3	3	6	3	0	2	0	5	3	4	0	0	7	0	0	0	0	0	2	0	0	0	2	14	492	247	1	ACPT	ACPT
2022-06-22	PL05		PL05032	0	1	0	1	1	1	4	2	3	99	6	2				2					0					0					0	2	2	99	0	GOOD	99
2022-06-22	PL05		PL05032	0	0	1	1	1	1	4	3	1	99	6	3	0	0	0	3	4	0	0	0	4	0	0	0	0	0	0	0	0	0	0	7	7	7	0	GOOD	GOOD
2022-06-22	PL05		PL05032	0	0	1	1	1	1	4	3	1	99	6	3	2	0	0	5	3	4	0	0	7	5	2	0	0	7	2	3	0	0	5	24	266	266	1	ACPT	ACPT
2022-06-22	PL05	PL05035	PL05035	0	1	1	2	1	1	4	3	1	1	6	3				3					0					0					0	3	3	3	0	GOOD	GOOD
2022-06-22	PL05	PL05037	PL05037	0	0	2	2	1	1	4	3	1	1	6	3	2	0	0	5	6	0	0	0	6	0	0	0	0	0	2	0	0	0	2	13	57	57	0	GOOD	GOOD
2022-06-22	PL05	PL05038	PL05038	0	0	2	2	1	1	4	3	1	1	6	3				3					0					0					0	3	3	3	0	GOOD	GOOD
2022-06-22	PL05	PL05039	PL05039	1	0	2	3	1	1	4	3	1	1	6		0	0	0	0	4	0	0	0	4	3	0	0	0	3	0	0	0	0	0	7	7	7	0	GOOD	GOOD
2022-06-22	PL05	PL05043	PL05043	0	0	2	2	1	1	4	6	1	1	6	8	2	0	0	10	5	0	0	0	5	3	0	0	0	3	4	0	0	0	4	22	66	66	1	ACPT	ACPT
2022-06-22	PL05	PL05044	PL05044	0	0	2	2	1	1	4	2	1	1	6	5	0	0	0	5	3	2	0	0	5	0	0	0	0	0	0	0	0	0	0	10	54	54	0	GOOD	GOOD
2022-06-22	PL05	PL05056	PL05056	0	1	2	3	1	1	4	3	1	1	6	0	0	0	0	0	4	0	0	0	4	0	0	0	0	0	2	0	0	0	2	6	6	6	0	GOOD	GOOD
2022-06-22	PL05	PL05058	PL05058	0	1	2	3	1	1	4	3	1	1	6	2	2	0	0	4	0	0	0	0	0	2	0	0	0	2	1	0	2	0	3	9	443	443	1	ACPT	ACPT
2022-06-22	PL05	PL05059	PL05059	0	1	2	3	1	1	4	3	1	1	6	2	1	0	0	3	0		0	0	0	1	0	0	0	1	1	1	0	0	2	6	50	50	0	GOOD	GOOD
2022-06-22	PL05	PL05061	PL05061	0	0	2	2	1	1	4	3	1	1	6	2	1	0	0	3	0	1	0	0	1	1	0	0	0	1	1	0	0	0	1	6	50	50	0	GOOD	GOOD
2022-06-22	PL05		PL05061	0	0	1	1	1	1	4	3	1	99	6	2	1	0	0	3	0	0	0	0	0	1	0	0	0	1	1	0	0	0	1	5	27	27	0	GOOD	GOOD
2022-06-22	PL05	PL05101	PL05101	0	0	2	2	1	1	4	3	1	1	6	20	1	0	0	21	0	0	0	0	0	0	1	0	0	1	1	0	0	0	1	23	67	67	1	ACPT	ACPT
2022-06-22	PL05		PL05101	0	0	1	1	1	1	4	3	1	99	6	2	0	0	0	2	0	0	0	0	0	0	0	0	0	0	0	1	0	0	1	3	25	25	0	GOOD	GOOD
2022-06-22	PL05	PL05174	PL05174	0	0	2	2	1	1	4	3	1	1	6	3	0			3					0					0					0	3	3	3	0	GOOD	GOOD
2022-06-22	PL05	PL05175	PL05175	0	0	1	1	1	1	4	3	1	1	6	3	0	0	0	3	1	0	0	0	1	2	0	0	0	2	0	0	0	0	0	6	6	6	0	GOOD	GOOD
2022-06-22	PL05	PL05481	PL05481	0	0	1	1	1	1	4	3	1	1	6	3	2	0	0	5	3	2	0	0	5	3	2	0	0	5	3	4	0	0	7	22	242	242	1	ACPT	ACPT
2022-06-22	PL05	PL05558	PL05558	0	0	1	1	1	1	4	3	3	3	6	2	0	0	0	2	0		0	0	0	1	0	0	0	1	0	0	0	0	0	3	3	2.5	0	GOOD	GOOD
2022-06-22	PL05		PL05558	0	0	1	1	1	1	4	3	3	99	6	2	0	0	0	2	0	0	0	0	0	0			0	0	0	0	0	0	0	2	2	99	0	GOOD	99
2022-06-22	PL05		PL05558	0	0	1	1	1	1	4	3	1	99	6	2	0	0	0	2	1	3	0	0	4	0	3	2	0	5	0	0	0	0	0	11	533	533	1	ACPT	ACPT
2022-06-22	PL05	PL05559	PL05559	0	0	2	2	1	1	4	3	1	1	6	3	0	0	0	3	2	0	0	0	2	0	0	0	0	0	0	0	0	0	0	5	5	5	0	GOOD	GOOD
2022-12-21	PL07	PL07078	PL07078	0	0	2	2	1	1	5	3	0	0	12	0	0	0	0	0	0	0	0	0	0	0	0	0	0	0	0	0	0	0	0	0	0	0	0	GOOD	GOOD
2022-12-21	PL07		PL07078	0	0	3	3	1	1	5	2	0	99	12	0	0	0	0	0	0	0	0	0	0	0	0	0	0	0	0	0	0	0	0	0	0	99	0	GOOD	99
2022-12-21	PL07	PL07079	PL07079	0	1	2	3	1	1	5	3	1	1	12	0	0	2	0	2	0	1	0	0	1	0	0	0	0	0	0	0	0	0	0	3	415	415	1	ACPT	ACPT
2022-12-21	PL07	PL07080	PL07080	0	0	2	2	1	1	5	3	1	1	12	1	0	2	0	3	0	0	0	0	0	0	0	0	0	0	0	0	0	0	0	3	393	393	1	ACPT	ACPT
2022-12-21	PL07	PL07089	PL07089	0	0	1	1	1	1	5	3	0	0	12	0	0	0	0	0	0	0	1	2	3	0	0	0	0	0	0	0	0	0	0	3	1352	1352	2	TORN	TORN
2022-12-21	PL07	PL07090	PL07090	0	0	2	2	1	1	5	3	1	1	12	0	0	0	0	0	0	0	0	0	0	0	0	0	0	0	0	0	0	0	0	0	0	0	0	GOOD	GOOD
2022-12-21	PL07	PL07091	PL07091	0	1	2	3	1	1	5	3	0	0	12	0	1	0	2	3	0	0	0	0	0	0	0	0	0	0	0	0	0	0	0	3	1179	1179	2	TORN	TORN
2022-12-21	PL07	PL07092	PL07092	0	0	1	1	1	1	5	3	1	1	12	0	0	0	0	0	8	0	0	0	8	0	0	0	0	0	0	0	0	0	0	8	8	4	0	GOOD	GOOD
2022-12-21	PL07		PL07092	0	3	0	3	1	1	5	2	1	99	12	0	0	0	0	0	0	0	0	0	0	0	0	0	0	0	0	0	0	0	0	0	0	99	0	GOOD	99
2022-12-21	PL07	PL07093	PL07093	0	0	2	2	1	1	5	3	1	1	12	0	0	0	0	0	0	0	0	0	0	0	0	0	0	0	0	0	0	0	0	0	0	0	0	GOOD	GOOD
2022-12-21	PL07	PL07094	PL07094	0	0	1	1	1	1	5	3	0	0	12	0	0	0	0	0	0	0	2	2	4	1	0	0	0	1	0	0	0	0	0	5	1549	1549	2	TORN	TORN
2022-12-21	PL07	PL07114	PL07114	0	0	1	1	1	1	5	3	1	1	12	0	0	0	0	0	0	0	0	0	0	0	0	0	0	0	0	0	0	0	0	0	0	0	0	GOOD	GOOD
2022-12-21	PL07		PL07114	0	0	1	1	1	1	5	2	1	99	12	0	0	0	0	0	0	0	0	0	0	0	0	0	0	0	0	0	0	0	0	0	0	99	0	GOOD	99
2022-12-21	PL07		PL07114	0	0	0	0	1	0	5	1	1	99	12	0	0	0	0	0	0	0	0	0	0	0	0	0	0	0	0	0	0	0	0	0	0	99	0	GOOD	99
2022-12-21	PL07	PL07115	PL07115	0	2	0	2	1	1	5	3	1	1	12	0	0	0	0	0	0	0	0	0	0	0	0	0	0	0	0	0	0	0	0	0	0	0	0	GOOD	GOOD
2022-12-21	PL07	PL07116	PL07116	0	0	1	1	1	1	5	3	1	1	12	0	0	0	0	0	0	2	0	1	3	0	0	0	0	0	0	0	0	0	0	3	624	624	1	ACPT	ACPT
2022-12-21	PL07	PL07117	PL07117	0	2	0	2	1	1	5	3	1	1	12	0	0	0	0	0	1	2	0	0	3	0	0	0	0	0	0	0	0	0	0	3	47	47	0	GOOD	GOOD
2022-12-21	PL07	PL07129	PL07129	0	1	1	2	1	1	5	3	1	1	12	0	0	0	0	0	0	0	0	0	0	0	0	0	0	0	0	0	0	0	0	0	0	0	0	GOOD	GOOD
2022-12-21	PL07	PL07130	PL07130	0	0	2	2	1	1	5	3	1	1	12	0	0	0	0	0	0	0	0	0	0	0	0	0	0	0	0	0	0	0	0	0	0	0	0	GOOD	GOOD
2022-12-21	PL07		PL07130	0	2	0	2	1	1	5	3	1	99	12	0	0	0	0	0	0	0	0	0	0	0	0	0	0	0	0	0	0	0	0	0	0	99	0	GOOD	99
2022-12-21	PL07	PL07131	PL07131	0	1	2	3	1	1	5	3	1	1	12	0	0	0	0	0	0	0	0	0	0	0	0	0	0	0	0	0	0	0	0	0	0	0	0	GOOD	GOOD
2022-12-21	PL07		PL07131	0	2	1	3	1	1	5	3	1	99	12	0	0	0	0	0	0	0	0	0	0	0	0	0	0	0	0	0	0	0	0	0	0	99	0	GOOD	99
2022-12-21	PL07	PL07132	PL07132	0	1	1	2	1	1	5	3	1	1	12	0	0	0	0	0	0	0	0	0	0	0	0	0	0	0	0	0	0	0	0	0	0	0	0	GOOD	GOOD
2022-12-21	PL07	PL07133	PL07133	0	0	2	2	1	1	5	3	1	1	12	0	0	0	0	0	0	0	0	0	0	0	0	0	0	0	0	0	0	0	0	0	0	0	0	GOOD	GOOD
2022-12-21	PL07	PL07134	PL07134	0	0	1	1	1	1	5	3	1	1	12	0	0	0	0	0	0	0	0	0	0	0	0	0	0	0	0	0	0	0	0	0	0	0	0	GOOD	GOOD
2022-12-21	PL07	PL07135	PL07135	0	0	2	2	1	1	5	3	1	1	12	0	0	0	0	0	0	0	0	0	0	0	0	0	0	0	0	0	0	0	0	0	0	0	0	GOOD	GOOD
2022-12-21	PL07	PL07159	PL07159	0	0	2	2	1	1	5	4	1	1	12	0	0	0	0	0	0	0	0	0	0	0	0	0	0	0	0	0	0	0	0	0	0	0	0	GOOD	GOOD
2022-12-21	PL07	PL07160	PL07160	0	0	1	1	1	1	5	3	1	1	12	0	0	0	0	0	0	0	0	0	0	0	0	0	0	0	0	0	0	0	0	0	0	0	0	GOOD	GOOD
2022-12-21	PL07	PL07161	PL07161	0	0	2	2	1	1	5	2	1	1	12	0	0	0	0	0	0	0	0	0	0	0	0	0	0	0	0	0	0	0	0	0	0	0	0	GOOD	GOOD
2022-12-21	PL07		PL07161	0	1	0	1	1	1	5	3	1	99	12	0	0	0	0	0	0	0	0	0	0	0	0	0	0	0	0	0	0	0	0	0	0	99	0	GOOD	99
2022-12-21	PL07	PL07162	PL07162	0	0	1	1	1	1	5	2	1	1	12	0	0	0	0	0	0	0	0	0	0	0	0	0	0	0	0	0	0	0	0	0	0	0	0	GOOD	GOOD
2022-12-21	PL07	PL07163	PL07163	0	0	1	1	1	1	5	3	1	1	12	0	0	0	0	0	0	0	0	0	0	0	0	0	0	0	0	0	0	0	0	0	0	0	0	GOOD	GOOD
2023-06-10	PL11	PL11013	PL11013	0	1	2	3	1	1	5	3	2	1	18	3	1			4	3	2	0	0	5	7	2	1	1	11	0	0	0	0	0	20	902	902	2	TORN	TORN
2023-06-10	PL11	PL11014	PL11014	0	0	2	2	1	0	5		1	1	18					0					0					0					0	0	0	0	0	GOOD	GOOD
2023-06-10	PL11	PL11015	PL11015	0	1	1	2	1	1	5	3	1	1	18	1	0	0	0	1	3	2	1	0	6	3	1	2	0	6	0	0	0	0	0	13	664	664	2	TORN	TORN
2023-06-10	PL11	PL11016	PL11016	0	2	1	3	1	1	5	3	1	1	18	0	0	0	0	0	0	0	0	0	0	0	0	0	0	0	0	0	0	0	0	0	0	0	0	GOOD	GOOD
2023-06-10	PL11	PL11020	PL11020	0	0	2	2	1	1	5	0	1	1	18	0	0	0	0	0	0	0	0	0	0	0	0	0	0	0	0	0	0	0	0	0	0	0	0	GOOD	GOOD
2023-06-10	PL11	PL11022	PL11022	0	0	1	1	1	1	5	3	1	1	18	5	2	1	0	8	6	0	2	1	9	0	0	1	0	1	0	0	0	0	0	18	1419	1419	2	TORN	TORN
2023-06-10	PL11	PL11045	PL11045	0	0	2	2	1	1	5	6	1	1	18	3	1	1	2	7	0	1	0	0	1	5	1	0	1	7	0	0	0	0	0	15	2007	2007	2	TORN	TORN
2023-06-10	PL11	PL11047	PL11047	0	1	2	3	1	1	5	3	1	2	18	0	0	0	0	0	0	3	2	3	8	0	0	0	0	0	0	0	0	0	0	8	2195	2195	2	TORN	TORN
2023-06-10	PL11	PL11048	PL11048	0	0	1	1	1	1	5	3	1	1	18	3	1	0	0	4	1	2	0	1	4	0	0	0	1	1	0	0	0	0	0	9	1229	1229	2	TORN	TORN
2023-06-10	PL11	PL11049	PL11049	0	0	2	2	1	1	5	6	1	1	18	2	0	0	0	2	3	1	1	1	6	0	2	0	0	2	0	0	0	0	0	10	848	541.67	2	TORN	ACPT
2023-06-10	PL11		PL11049	0	0	1	1	1	1	5	3	1	99	18	3	0	0	0	3	0	0	0	0	0	0	0	0	1	1	0	0	0	0	0	4	581	99	1	ACPT	99
2023-06-10	PL11		PL11049	0	1	0	1	1	1	5	3	1	99	18	0	0	1	0	1	0	0	0	0	0	0	0	0	0	0	0	0	0	0	0	1	196	99	1	ACPT	99
2023-06-10	PL11		PL11049	0	0	1	1	1	1	5	1	1	99	18	0	0	0	0	0	0	0	0	0	0	0	0	0	0	0	0	0	0	0	0	0	0	99	0	GOOD	99
2023-06-10	PL11	PL11050	PL11050	0	1	2	3	1	1	5	2	3	3	18	24	10	5	3	42	10	10	2	0	22	10	5	2	1	18	2	0	0	0	2	84	4697	3080	2	TORN	TORN
2023-06-10	PL11		PL11050	0	1	1	2	1	1	5	2	3	99	18	0	0	0	0	0	3	2	0	0	5	3	2	4	1	10	3	0	0	0	3	18	1463	99	2	TORN	99
2023-06-10	PL11	PL11051	PL11051	0	0	1	1	1	1	5	3	2	2	18	1	1	1	1	4	2	0	0	0	2	2	1	2	1	6	0	0	0	0	0	12	1795	1795	2	TORN	TORN
2023-06-10	PL11	PL11052	PL11052	0	0	1	1	1	1	5	3	2	2	18	0	0	0	0	0	0	0	0	0	0	0	0	0	0	0	0	0	0	0	0	0	0	0	0	GOOD	GOOD
2023-06-10	PL11	PL11053	PL11053	0	0	2	2	1	1	5	6	1	1	18	0	0	0	0	0	0	0	0	0	0	0	0	0	0	0	0	0	0	0	0	0	0	0	0	GOOD	GOOD
2023-06-10	PL11		PL11053	0	0	1	1	1	1	5	3	1	99	18	0	0	0	0	0	0	0	0	0	0	0	0	0	0	0	0	0	0	0	0	0	0	99	0	GOOD	99
2023-06-10	PL11		PL11053	0	0	1	1	1	1	5	2	1	99	18	0	0	0	0	0	0	0	0	0	0	0	0	0	0	0	0	0	0	0	0	0	0	99	0	GOOD	99
2023-06-10	PL11	PL11055	PL11055	0	0	1	1	1	1	5	3	3	3	18	0	0	0	0	0	0	0	0	0	0	0	0	0	0	0	0	0	0	0	0	0	0	0	0	GOOD	GOOD
2023-06-10	PL11	PL11056	PL11056	0	0	2	2	1	1	5	6	3	3	18	0	0	0	0	0	0	2	0	0	2	0	0	0	0	0	0	0	0	0	0	2	46	46	0	GOOD	GOOD
2023-06-10	PL11		PL11056	0	1	0	1	1	1	5	2	3	99	18	0	0	0	0	0	0	2	0	0	2	0	0	0	0	0	0	0	0	0	0	2	46	99	0	GOOD	99
2023-06-10	PL11	PL11075	PL11075	0	0	1	1	1	1	5	2	1	1	18	1	0	0	0	1	3	1	0	0	4	5	0	0		5	2	0	0	0	2	12	34	23	0	GOOD	GOOD
2023-06-10	PL11		PL11075	0	2	0	2	1	1	5	3	1	99	18	0	0	0	0	0	2	0	0	0	2	10	0	0	0	10	0	0	0	0	0	12	12	99	0	GOOD	99
2023-06-10	PL11	PL11077	PL11077	0	0	2	2	1	1	5	3	0	0	18	3	0	1	0	4	3	1	3	0	7	4	0	0	3	7	0	0	0	0	0	18	2551	2551	2	TORN	TORN
2023-06-10	PL11	PL11079	PL11079	0	0	1	1	1	1	5	3	0	0	18	1	0	0	0	1	3	0	3	0	6	10	3	4	3	20	0	0	0	0	0	27	3189	3189	2	TORN	TORN
2023-06-10	PL11	PL11081	PL11081	0	1	1	2	1	1	5	3	0	0	18	2	0	0	0	2	3	0	0	0	3	1	2	1	1	5	0	0	0	0	0	10	826	931.33	2	TORN	TORN
2023-06-10	PL11		PL11081	0	0	2	2	1	1	5	2	0	99	18	3	1	0	0	4	2	2	1	1	6	5	2	0	0	7	0	0	0	0	0	17	899	99	2	TORN	99
2023-06-10	PL11		PL11081	0	2	0	2	1	1	5	2	0	99	18	0	0	0	0	0	5	2	1	0	8	2	2	1	1	6	0	0	0	0	0	14	1069	99	2	TORN	99
2023-06-10	PL11	PL11082	PL11082	0	0	2	2	1	1	5	3	0	0	18	1	0	0	1	2	2	0	0	0	2	1	0	0	1	2	0	0	0	0	0	6	1160	1160	2	TORN	TORN
2023-06-10	PL11	PL11083	PL11083	0	0	2	2	1	1	5	3	0	0	18	2	1	0	0	3	3	2	0	0	5	4	1	0	1	6	0	0	0	0	0	14	679	679	2	TORN	TORN
2023-06-10	PL11	PL11084	PL11084	0	1	2	3	1	1	5	6	1	1	18	0	0	0	0	0	0	0	0	0	0	0	0	0	0	0	0	0	0	0	0	0	0	0	0	GOOD	GOOD
2023-06-10	PL11	PL11100	PL11100	0	1	2	3	1	1	5	2	0	0	18	3	2	1	0	6	2	1	0	0	3	3	1	2	0	6	2	0	0	0	2	17	690	690	2	TORN	TORN
2023-06-10	PL11	PL11102	PL11102	0	1	2	3	1	1	5	3	0	0	18	0	0	0	0	0	2	0	0	0	2	3	2	3	0	8	0	0	0	0	0	10	639	639	1	ACPT	ACPT
2023-06-10	PL11	PL11107	PL11107	0	0	2	2	1	1	5	6	1	1	18	0	0	0	0	0	0	0	0	0	0	0	0	0	0	0	0	0	0	0	0	0	0	0	0	GOOD	GOOD
2023-06-10	PL11	PL11108	PL11108	0	0	2	2	1	1	5	3	0	0	18	1	1	0	0	2	2	2	1	1	6		1	1	1	3	0	0	0	0	0	11	1643	1643	2	TORN	TORN
2023-06-10	PL11	PL11109	PL11109	1		2	3	1	1	5	2	0	0	18	1	0	0	0	1	4	1	0	0	5	5	2	4	0	11	0	0	0	0	0	17	863	863	2	TORN	TORN
2023-06-10	PL11	PL11112	PL11112	2	0	2	4	1	1	5	6	1	1	18	0	0	0	1	1	4	1	0	0	5	3	3	2	3	11	0	0	0	0	0	17	2803	2803	2	TORN	TORN
2023-06-10	PL11	PL11115	PL11115	0	0	2	2	1	1	5	3	1	1	18	1	2	0	0	3	3	2	1	1	7	1	0	1	1	3	0	0	0	0	0	13	1645	1645	2	TORN	TORN
2023-06-10	PL11	PL11116	PL11116	1	0	1	2	1	1	5	3	1	1	18	3	2	1	1	7	3	1	0	1	5	2	1	0	1	4	0	0	0	0	0	16	2030	2030	2	TORN	TORN
2023-06-10	PL11	PL11117	PL11117	0	0	2	2	1	1	5	3	1	1	18	1	0	1	1	3	2	1	2	1	6	2	1	1	0	4	0	0	0	0	0	13	1991	1991	2	TORN	TORN
2023-06-10	PL11	PL11132	PL11132	0	0	1	1	1	1	5	0	1	1	18	0	0	0	0	0	0	0	0	0	0	0	0	0	0	0	0	0	0	0	0	0	0	0	0	GOOD	GOOD
2023-06-10	PL11	PL11133	PL11133	0	0	1	1	1	1	5	3	1	1	18	0	1	0	0	1	5	5	0	0	10	2	2	3	1	8	0	0	0	0	0	19	1357	1357	2	TORN	TORN
2023-06-10	PL11	PL11134	PL11134	0	0	2	2	1	1	5	6	1	1	18	0	0	0	0	0	2	0	0	0	2	3	0	0	0	3	1	0	0	0	1	6	6	6	0	GOOD	GOOD
2023-06-10	PL11		PL11134	0	0	2	2	1	1	5	2	1	99	18	0	0	0	0	0	2	0	0	0	2	3	0	0	0	3	1	0	0	0	1	6	6	99	0	GOOD	99
2023-06-10	PL11	PL11136	PL11136	0	0	1	1	1	1	5	3	0	0	18	0	0	0	0	0	0	2	0	0	2	3	0	0	1	4	0	0	0	0	0	6	627	627	1	ACPT	ACPT
2023-06-10	PL12	PL12007	PL12007	0	0	1	1	1	0	4		1	1	18					0					0					0					0	0	0	0	0	GOOD	GOOD
2023-06-10	PL12	PL12040	PL12040	0	0	1	1	1	1	4	6	1	1	18	0	0	0	0	0	2	1	0	0	3	0	2	4	0	6	0	0	0		0	9	855	856	2	TORN	TORN
2023-06-10	PL12		PL12040	0	0	0	0	1	0	4	3	1	99	18	0	0	0	0	0	2	1	2	0	5	0	2	2	0	4	2	0	0	0	2	11	857	99	2	TORN	99
2023-06-10	PL12	PL12060	PL12060	0	0	2	2	1	1	4	2	2	2	18	0	0	2	0	2	0	0	1	2	3	1	2	0	0	3	0	1	0		1	9	1814	1522.5	2	TORN	TORN
2023-06-10	PL12		PL12060	0	2	1	3	1	1	4	6	2	99	18	0	0	0	0	0	2	1	0	0	3	2	2	0	1	5	2	0	0	1	3	11	1231	99	2	TORN	99
2023-06-10	PL12	PL12061	PL12061	0	0	2	2	1	1	4	6	3	3	18	0	0	2	0	2	2	1	0		3	3	5	0	0	8	1	2	0	0	3	16	582	582	1	ACPT	ACPT
2023-06-10	PL12	PL12062	PL12062	0	0	2	2	1	1	4	2	1	1	18	0	0	0	0	0	2	1	0	0	3	2	1	1	0	4	0	0	0	0	0	7	246	302.5	1	ACPT	ACPT
2023-06-10	PL12		PL12062	0	1	1	2	1	1	4	6	1	99	18	0	0	0	0	0	0	2	1	0	3	0	2	0	0	2	2	3	0	0	5	10	359	99	1	ACPT	99
2023-06-10	PL12	PL12063	PL12063	0	0	2	2	1	1	4	6	0	0	18	0	0	0	0	0	2	1	0	0	3	1	2	0	0	3	1	2	2	0	5	11	511	511	1	ACPT	ACPT
2023-06-10	PL12	PL12064	PL12064	0	0	1	1	1	1	4	6	1	1	18	0	0	0	0	0	2	2	2	1	7	0	0	0	2	2	1	1	2	0	4	13	2590	2590	2	TORN	TORN
2023-06-10	PL12	PL12065	PL12065	0	3	0	3	1	1	4	6	3	3	18	0	0	0	0	0	2	2	1	0	5	2	3	0	0	5	2	2	0	0	4	14	363	363	1	ACPT	ACPT
2023-06-10	PL12	PL12067	PL12067	0	0	2	2	1	1	4	6	0	0	18	0	0	0	0	0	5	0	0	0	5	5	0	0	0	5	6	0	0	0	6	16	16	16	0	GOOD	GOOD
2023-06-10	PL12	PL12068	PL12068	0	0	2	2	1	1	4	6	0	0	18	0	0	0	0	0	0	1	0	1	2	0	0	0	0	0	3	0	0	0	3	5	604	604	1	ACPT	ACPT
2023-06-10	PL12	PL12069	PL12069	0	3	0	3	1	1	4	6	0	0	18	0	0	0	0	0	2		1	0	3	0	0	0	0	0	3	1	0	0	4	7	224	224	1	ACPT	ACPT
2023-06-10	PL12	PL12070	PL12070	0	1	2	3	1	1	4	2	0	0	18	0	0	0	0	0	2	1	0	0	3	0	12	0	0	12	0	0	0	0	0	15	301	301	1	ACPT	ACPT
2023-06-10	PL12	PL12071	PL12071	1	1	1	3	1	1	4	2	1	1	18	0	0	0	5	5	0	0	0	0	0	5	0	0	0	5	0	0	0	0	0	10	2895	2895	2	TORN	TORN
2023-06-10	PL12	PL12072	PL12072	0	0	2	2	1	1	4	6	0	0	18	0	0	0	0	0	2	0	0	0	2	5	1	0	0	6	1	2	0	0	3	11	77	77	1	ACPT	ACPT
2023-06-10	PL12	PL12073	PL12073	0	0	2	2	1	1	4	6	1	1	18	0	1	0	0	1	2	0	0	0	2	8	0	0	0	8	0	0	0	0	0	11	33	33	0	GOOD	GOOD
2023-06-10	PL12	PL12074	PL12074	0	1	2	3	1	1	4	6	0	0	18	0	0	0	0	0	1	0	0	0	1	5	0	0	0	5	0	0	2	0	2	8	398	398	1	ACPT	ACPT
2023-06-10	PL12	PL12075	PL12075	0	1	2	3	1	1	4	6	1	1	18	1	0	0	0	1	3	0	0	0	3	5	0	0	0	5	2	0	0	0	2	11	11	10	0	GOOD	GOOD
2023-06-10	PL12		PL12075	0	3	0	3	1	1	4	3	1	99	18	0	0	0	0	0	3	0		0	3	6	0	0	0	6	0	0	0	0	0	9	9	99	0	GOOD	99
2023-06-10	PL12	PL12076	PL12076	0	1	1	2	1	1	4	6	1	1	18	0	0	0	0	0	2	0	0	0	2	3	0	0	0	3	3	0	0	0	3	8	8	8	0	GOOD	GOOD
2023-06-10	PL12	PL12077	PL12077	0	1	2	3	1	1	4	6	1	1	18	0	0	0	0	0	2	0	0	0	2	10	0	0	0	10	5	0	0	0	5	17	17	17	0	GOOD	GOOD
2023-06-10	PL12	PL12079	PL12079	0	0	2	2	1	1	4	6	0	0	18	0	0	0	0	0	0	0	0	0	0	0	0	0	0	0	0	0	0	0	0	0	0	0	0	GOOD	GOOD
2023-06-10	PL12	PL12080	PL12080	0	0	2	2	1	1	4	6	0	0	18	0	0	0	0	0	8	0	0	0	8	20	3	0	0	23	10	2	0	0	12	43	153	153	1	ACPT	ACPT
2023-06-10	PL12	PL12081	PL12081	0	1	2	3	1	1	4	3	0	0	18	0	0	0	0	0	4	2	0	0	6	8	0	0	0	8	0	5	0	0	5	19	173	173	1	ACPT	ACPT
2023-06-10	PL12	PL12082	PL12082	0	0	2	2	1	1	4	6	1	1	18	0	0	0	0	0	1	0	0	0	1	7	1	0	0	8	2	0	0	0	2	11	33	18	0	GOOD	GOOD
2023-06-10	PL12		PL12082	0	3	0	3	1	1	4	2	1	99	18	0	0	0	0	0	0	0	0	0	0	0	0	0	0	0	3	0	0	0	3	3	3	99	0	GOOD	99
2023-06-10	PL12	PL12083	PL12083	0	0	2	2	1	0	4		1	1	18					0					0					0					0	0	0	0	0	GOOD	GOOD
2023-06-10	PL12	PL12084	PL12084	0	0	2	2	1	1	4	6	3	3	18	0	0	0	0	0	2	1	0	0	3	2	2	0	0	4	0	2	2	2	6	13	1667	1667	2	TORN	TORN
2023-06-10	PL12	PL12085	PL12085	0	0	2	2	1	1	4	6	3	3	18	0	0	0	0	0	2	3	0	0	5	2	3	0	0	5	0	2	1	0	3	13	384	384	1	ACPT	ACPT
2023-06-10	PL12	PL12086	PL12086	0	0	1	1	1	1	4	2	1	1	18	0	0	0	0	0	0	0	0	0	0	0	0	0	0	0	0	0	0	0	0	0	0	15	0	GOOD	GOOD
2023-06-10	PL12		PL12086	0	0	2	2	1	1	4	6	1	99	18	1	0	0		1	2	0	0	0	2	2	1	0	0	3	2	0	0	0	2	8	30	99	0	GOOD	99
2023-06-10	PL12		PL12086	0	0	2	2	1	1	4	6	2	99	18	0	0	0	0	0	2	1	2	2	7	1	1	2	3	7	0				0	14	3723	2781	2	TORN	TORN
2023-06-10	PL12		PL12086	0	0	1	1	1	1	4	6	2	99	18	0	0	0	0	0	2	2	1	2	7	1	2	2	0	5	0	0	0	0	0	12	1839	99	2	TORN	99
2023-06-10	PL12	PL12087	PL12087	0	0	2	2	1	1	4	6	2	2	18	0	0	0	0	0	1	2	2	1	6	0	2	5	0	7	0	0	0		0	13	2043	2043	2	TORN	TORN
2023-06-10	PL12	PL12110	PL12110	0	0	1	1	1	1	4	6	3	3	18	0	0	0	0	0	2	2	2	0	6	2	2	0	0	4	2	1	2	0	5	15	905	905	2	TORN	TORN
2023-06-10	PL12	PL12137	PL12137	0	0	2	2	1	1	4	2	2	2	18	0	0	0	2	2	1	0	0	0	1	0	2	0	0	2	0	2	0	0	2	7	1249	1249	2	TORN	TORN
2023-06-10	PL12	PL12138	PL12138	0	0	2	2	1	1	4	6	3	3	18	0	0	0	0	0	2	2	0	0	4	2	2	0	0	4	2	1	2	0	5	13	513	513	1	ACPT	ACPT
2023-06-10	PL12	PL12139	PL12139	0	0	1	1	1	1	4	6	2	2	18	0	0	0	0	0	2	2	3	0	7	0	2	2	1	5	0	2	2	2	6	18	3246	3246	2	TORN	TORN
2023-06-10	PL12	PL12141	PL12141	1	0	2	3	1	1	4	2	1	1	18	0	0	1	0	1	0	2	0		2	0	2	1	0	3		2	0	0	2	8	530	508	1	ACPT	ACPT
2023-06-10	PL12		PL12141	0	1	1	2	1	1	4	6	1	99	18	0	0	0	0	0	2	0	2	0	4	0	2	0	0	2	0	2	0	0	2	8	486	99	1	ACPT	99
2023-06-10	PL12	PL12142	PL12142	0	1	2	3	1	1	4	6	1	1	18	0	0	0	0	0	2	1	0	0	3		0	3		3	0	2	0	2	4	10	1815	1815	2	TORN	TORN
2023-06-10	PL12	PL12170	PL12170	0	0	2	2	1	1	4	6	2	2	18	0	0	0	1	1	2	2	0	0	4	3	2	1	0	6	0	2	0		2	13	917	917	2	TORN	TORN
2023-06-10	PL12	PL12171	PL12171	0	0	1	1	1	1	4	6	2	2	18	0	0	0	0	0	2	1	1	0	4	2	3	1	0	6	0	2	1	0	3	13	730	730	2	TORN	TORN
2022-06-22	RE01	RE01001	RE01001	0	0	2	2	1	1	4	3	1	1	6	2	2	0	2	6	0	0	0	0	0	0	0			0					0	6	1204	1204	2	TORN	TORN
2022-06-22	RE01	RE01002	RE01002	0	0	2	2	1	1	4	2	1	1	6	3	5	2	0	10	3	6	0	0	9	0	4	0	0	4	0	3	0	0	3	26	812	812	2	TORN	TORN
2022-06-22	RE01	RE01003	RE01003	0	0	2	2	1	1	4	3	1	1	6	3	2	1	0	6	3	6	0	5	14	0	0	3	0	3	2	1	0	0	3	26	3889	3889	2	TORN	TORN
2022-06-22	RE01	RE01006	RE01006	0	0	2	2	1	1	4	3	1	1	6	1	0	0	0	1	0	0	0	0	0	0	0	0	0	0	0	0	0	0	0	1	1	1	0	GOOD	GOOD
2022-06-22	RE01	RE01009	RE01009	0	0	2	2	1	1	4	3	1	1	6	0	0	0	0	0	0	0	0	0	0	0	0	0	0	0	0	0	0	0	0	0	0	0	0	GOOD	GOOD
2022-06-22	RE01	RE01010	RE01010	0	0	1	1	1	1	4	3	1	1	6	3	0	0	0	3	4	0	0		4					0					0	7	7	7	0	GOOD	GOOD
2022-06-22	RE01	RE01011	RE01011	0	1	1	2	1	1	4	3	1	1	6	0	2	0	0	2	0	0	3	0	3	0	0	0	0	0	0	0	0	0	0	5	634	634	1	ACPT	ACPT
2022-06-22	RE01	RE01012	RE01012	0	0	1	1	1	1	4	3	1	1	6	1	1	0	0	2	2	1	0	0	3	0	0	1	0	1	0	2	0	0	2	8	291	291	1	ACPT	ACPT
2022-06-22	RE01	RE01013	RE01013	0	0	1	1	1	1	4	3	1	1	6	0	3	0	0	3	0	2	4	0	6	6	0	0	0	6	0	1	0	0	1	16	928	928	2	TORN	TORN
2022-06-22	RE01	RE01015	RE01015	0	0	1	1	1	1	4	6	1	1	6	2	5	0	0	7	0	7	0	3	10	0	5	0	0	5	2	4	0	0	6	28	2221	2221	2	TORN	TORN
2022-06-22	RE01	RE01022	RE01022	0	0	2	2	1	1	4	3	1	1	6	2	2	0	0	4	3	2	0	0	5	4	3	0	0	7	4	2	0	0	6	22	220	220	1	ACPT	ACPT
2022-06-22	RE01	RE01023	RE01023	0	3	0	3	1	1	4	2	1	1	6	3	2	0	0	5	3	2	0	0	5	3	4	0	0	7	2	1	0	0	3	20	218	218	1	ACPT	ACPT
2022-06-22	RE01	RE01024	RE01024	0	0	1	1	1	1	4	3	1	1	6	2	2	0	0	4	3	2	0	0	5	0	0	0		0					0	9	97	97	1	ACPT	ACPT
2022-06-22	RE01	RE01025	RE01025	0	0	2	2	1	1	4	3	1	1	6	3	2	0	0	5	6	3	0	0	9	3	4	0	0	7	3	2	0	0	5	26	268	268	1	ACPT	ACPT
2022-06-22	RE01	RE01026	RE01026	0	0	2	2	1	1	4	3	1	1	6	2	0	0	0	2	0	0	0	0	0	6	2	0	0	8	3	0	0	0	3	13	57	57	0	GOOD	GOOD
2022-06-22	RE01	RE01028	RE01028	0	0	2	2	1	1	4	3	1	1	6	2	0	0	0	2	3	4	0	0	7	0	0	0	0	0	0	2	0	0	2	11	143	143	1	ACPT	ACPT
2022-06-22	RE01	RE01030	RE01030	0	0	1	1	1	1	4	3	1	1	6	2	1	0	0	3	3	0	0	0	3	0	3	0	0	3	0	0	0	0	0	9	97	97	1	ACPT	ACPT
2022-06-22	RE01	RE01031	RE01031	0	0	1	1	1	1	4	3	1	1	6	3	2	0	0	5	3	4	0	0	7					0					0	12	144	144	1	ACPT	ACPT
2022-06-22	RE01	RE01032	RE01032	0	0	2	2	1	1	4	6	1	1	6	3	0	0	0	3	5	0	0		5					0					0	8	8	8	0	GOOD	GOOD
2022-06-22	RE01	RE01100	RE01100	0	0	1	1	1	1	4	4	1	1	6	3	4	0	0	7	5	0	0	0	5	3	0	0	0	3	3	0	0	0	3	18	106	106	1	ACPT	ACPT
2022-06-22	RE01	RE01101	RE01101	0	0	1	1	1	1	4	3	1	1	6	6	2	0	0	8	3	4	0	0	7	6	0	0	0	6					0	21	153	153	1	ACPT	ACPT
2022-06-22	RE01	RE01102	RE01102	0	1	2	3	1	1	4	6	1	1	6	2	0	0	0	2	3	0	0	0	3	4	0	0	0	4	0	0	0	0	0	9	9	9	0	GOOD	GOOD
2022-06-22	RE01	RE01105	RE01105	0	2	0	2	1	1	4	6	1	1	6	2	3	2	0	7	2	0	0	0	2	0	1	2	0	3	0	0	0	0	0	12	880	880	2	TORN	TORN
2022-06-22	RE01	RE01107	RE01107	0	0	2	2	1	1	4	3	1	1	6	2	2	1	1	6	1	1	1	1	4	0	0	0	0	0	0	0	0	0	0	10	1620	1620	2	TORN	TORN
2022-06-22	RE01	RE01108	RE01108	0	0	2	2	1	1	4	3	1	1	6	0	1	0	0	1	0	0	0	0	0	0	0	0	0	0	0	0	0	0	0	1	23	23	0	GOOD	GOOD
2022-06-22	RE01	RE01110	RE01110	0	0	2	2	1	1	4	3	1	1	6	1	1	0	0	2	0	0	0	0	0	0	0	0	0	0	0	0	0	0	0	2	24	24	0	GOOD	GOOD
2022-06-22	RE01	RE01133	RE01133	0	0	1	1	1	1	4	2	1	1	6	0	3	0	0	3	0	0	0	0	0	0				0					0	3	69	69	1	ACPT	ACPT
2022-06-22	RE01		RE01133	0	0	1	1	1	1	4	3	1	99	6	0	2	0	0	2	0	0	0	0	0	0	0	0	0	0	0	0	0	0	0	2	46	46	0	GOOD	GOOD
2022-06-22	RE01	RE01137	RE01137	0	0	2	2	1	1	4	2	1	1	6	0	0	0	0	0	0	0	0	0	0	0	0	0	0	0	0	0	0	0	0	0	0	0	0	GOOD	GOOD
2022-06-22	RE01	RE01138	RE01138	0	0	1	1	1	1	4		1	1	6					0					0					0					0	0	0	0	0	GOOD	GOOD
2022-06-22	RE01	RE01140	RE01140	0	0	1	1	1	1	4	3	1	1	6	0	0	0	0	0	0	0	0	0	0	0	0	0	0	0	0	0	0	0	0	0	0	0	0	GOOD	GOOD
2022-06-22	RE01	RE01169	RE01169	0	0	2	2	1	1	4	3	1	1	6	3	0	0	0	3	6	0	0	0	6	0	0	0	0	0	0	0	0	0	0	9	9	9	0	GOOD	GOOD
2022-06-22	RE01	RE01170	RE01170	0	0	1	1	1	1	4	3	1	1	6	3	2	0	0	5	6	0	0	0	6	3	0	0	0	3	2	0	0	0	2	16	60	26.67	0	GOOD	GOOD
2022-06-22	RE01		RE01170	0	0	1	1	1	1	4	2	1	99	6	5	0	0	0	5	0	0	0	0	0	4	0	0	0	4	2	0	0	0	2	11	11	99	0	GOOD	99
2022-06-22	RE01		RE01170	0	0	0	0	1	0	4	2	1	99	6	2	0	0	0	2	7	0	0	0	7	0	0	0		0					0	9	9	99	0	GOOD	99
2022-06-22	RE01	RE01198	RE01198	0	0	1	1	1	1	4	3	1	1	6	3	2	0	0	5	3	4	0	0	7	3	0	0	0	3	2	0	0	0	2	17	149	149	1	ACPT	ACPT
2022-06-22	RE01	RE01199	RE01199	0	2	0	2	1	1	4	6	1	1	6	0	3	0	0	3	4	0	0	0	4	0	0	0	0	0	0	2	0	0	2	9	119	119	1	ACPT	ACPT
2022-06-22	RE01	RE01230	RE01230	0	2	0	2	1	1	4	6	1	1	6	2	4	0	0	6	6	0	0	2	8	0	0	2	0	2	0				0	16	1648	1648	2	TORN	TORN
2022-12-21	RE03	RE03001	RE03001	0	0	2	2	1	1	4	3	1	1	12	3	0	0	0	3	3	0	0	0	3	5	0	0	0	5	3	0	0	0	3	14	14	14	0	GOOD	GOOD
2022-12-21	RE03	RE03002	RE03002	0	0	2	2	1	1	4	3	1	1	12	6	2	0	0	8	4	3	1	0	8	4	0	0	0	4	2	0	0	0	2	22	327	327	1	ACPT	ACPT
2022-12-21	RE03	RE03004	RE03004	0	0	2	2	1	1	4	3	3	3	12	6	2	0	0	8	6	1	0	0	7	2	0	0	0	2	2	0	0	0	2	19	85	143	1	ACPT	ACPT
2022-12-21	RE03	RE03005	RE03005	0	0	1	1	1	1	4	3	1	1	12	5	1	0	0	6	6	1	0	0	7	4	0	0	0	4	3	0	0	0	3	20	64	64	0	GOOD	GOOD
2022-12-21	RE03	RE03008	RE03008	0	0	2	2	1	1	4	3	2	2	12	5	2	1	0	8	3	2	2	0	7	4	0	0	0	4	6	0	0	0	6	25	698	698	2	TORN	TORN
2022-12-21	RE03	RE03009	RE03009	0	0	2	2	1	1	4	3	2	2	12	6	2	0	0	8	5	1	0	0	6	3	1	0	0	4	3	2	0	0	5	23	155	155	1	ACPT	ACPT
2022-12-21	RE03	RE03014	RE03014	0	0	2	2	1	1	4	3	1	1	12	3	0	0	0	3	0	0	0	0	0	2	0	0	0	2	0	0	0	0	0	5	5	5	0	GOOD	GOOD
2022-12-21	RE03	RE03015	RE03015	0	0	2	2	1	1	4	3	1	1	12	3	2	0	0	5	3	0	0	0	3	3	0	0	0	3	3	0	0	0	3	14	58	58	0	GOOD	GOOD
2022-12-21	RE03	RE03016	RE03016	0	0	2	2	1	1	4	3	0	0	12	9	0	0	0	9	2	1	0	0	3	5	0	0	0	5	3	2	0	0	5	22	88	88	1	ACPT	ACPT
2022-12-21	RE03	RE03017	RE03017	0	0	1	1	1	1	4	3	2	2	12	5	2	0	0	7	10	0	0	0	10	7	0	0	0	7	5	0	0	0	5	29	73	73	1	ACPT	ACPT
2022-12-21	RE03	RE03023	RE03023	0	0	2	2	1	1	4	3	1	1	12	5	0	0	0	5	3	0	0	0	3	3	0	0	0	3	0	0	0	0	0	11	11	11	0	GOOD	GOOD
2022-12-21	RE03	RE03024	RE03024	0	0	2	2	1	1	4	3	1	1	12	5	0	0	0	5	8	0	0	0	8	3	0	0	0	3	2	0	0	0	2	18	18	18	0	GOOD	GOOD
2022-12-21	RE03	RE03025	RE03025	0	0	1	1	1	1	4	2	3	3	12	6	0	0	0	6	7	0	0	0	7	2	0	0	0	2	2	0	0	0	2	17	17	17	0	GOOD	GOOD
2022-12-21	RE03	RE03026	RE03026	0	0	2	2	1	1	4	3	1	1	12	2	0	0	0	2	0	0	0	0	0	5	0	0	0	5	0	0	0	0	0	7	7	7	0	GOOD	GOOD
2022-12-21	RE03	RE03027	RE03027	0	0	2	2	1	1	4	3	1	1	12	5	2	0	0	7	3	1	0	0	4	8	0	0	0	8	5	0	0	0	5	24	90	90	1	ACPT	ACPT
2022-12-21	RE03	RE03028	RE03028	0	3	0	3	1	1	4	3	0	0	12	6	2	0	0	8	0	0	0	0	0	2	2	0	0	4	5	2	0	0	7	19	151	151	1	ACPT	ACPT
2022-12-21	RE03	RE03029	RE03029	0	0	1	1	1	1	4	3	1	1	12	2	0	0	0	2	0	0	0	0	0	6	0	0	0	6	0	0	0	0	0	8	8	8	0	GOOD	GOOD
2022-12-21	RE03	RE03030	RE03030	0	2	1	3	1	1	4	3	1	1	12	6	3	0	0	9	5	1	0	0	6	5	0	0	0	5	2	0	0	0	2	22	110	110	1	ACPT	ACPT
2022-12-21	RE03	RE03031	RE03031	1	0	2	3	1	1	4	3	1	1	12	2	0	0	0	2	0	0	0	0	0	0	0	0	0	0	5	0	0	0	5	7	7	7	0	GOOD	GOOD
2022-12-21	RE03	RE03032	RE03032	0	0	2	2	1	1	4	3	1	1	12	6	2	0	0	8	3	2	0	0	5	5	0	0	0	5	4	0	0	0	4	22	110	110	1	ACPT	ACPT
2022-12-21	RE03	RE03033	RE03033	0	0	2	2	1	1	4	3	1	1	12	3	2	0	0	5	5	0	0	0	5	4	0	0	0	4	4	0	0	0	4	18	62	62	0	GOOD	GOOD
2022-12-21	RE03	RE03034	RE03034	1	0	1	2	1	1	4	3	1	1	12	3	2	0	0	5	3	1	1	0	5	2	0	0	0	2	3	0	0	0	3	15	276	276	1	ACPT	ACPT
2022-12-21	RE03	RE03035	RE03035	0	1	1	2	1	1	4	3	0	0	12	3	1	0	0	4	5	2	0	0	7	0	0	0	0	0	5	0	0	0	5	16	82	82	1	ACPT	ACPT
2022-12-21	RE03	RE03037	RE03037	1	0	2	3	1	1	4	3	1	1	12	6	2	0	0	8	5	0	0	0	5	4	0	0	0	4	3	0	0	0	3	20	64	64	0	GOOD	GOOD
2022-12-21	RE03	RE03038	RE03038	1	0	2	3	1	1	4	3	1	1	12	8	1	0	0	9	6	0	0	0	6	8	0	0	0	8	0	0	0	0	0	23	45	45	0	GOOD	GOOD
2022-12-21	RE03	RE03039	RE03039	0	0	2	2	1	1	4	3	1	1	12	5	2	0	0	7	6	2	0	0	8	5	0	0	0	5	3	0	0	0	3	23	111	111	1	ACPT	ACPT
2022-12-21	RE03	RE03049	RE03049	0	0	2	2	1	1	4	3	1	1	12	6	3	1	1	11	3	5	0	0	8	3	1	0	0	4	7	0	0	0	7	30	1000	1000	2	TORN	TORN
2022-12-21	RE03	RE03050	RE03050	0	0	1	1	1	1	4	3	3	3	12	5	0	3	0	8	3	2	0	0	5	2	0	0	0	2	2	1	0	0	3	18	669	669	2	TORN	TORN
2022-12-21	RE03	RE03053	RE03053	0	0	1	1	1	1	4	3	2	2	12	6	2	0	0	8	8	0	0	0	8	7	0	0	0	7	4	0	0	0	4	27	71	71	1	ACPT	ACPT
2022-12-21	RE03	RE03056	RE03056	0	0	1	1	1	1	4	3	1	1	12	6	0	0	0	6	3	0	0	0	3	3	0	0	0	3	4	0	0	0	4	16	16	16	0	GOOD	GOOD
2022-12-21	RE03		RE03056	0	0	1	1	1	1	4	3	2	99	12	6	2	0	0	8	3	2	0	0	5	5	1	0	0	6	3	1	0	0	4	23	155	155	1	ACPT	ACPT
2022-12-21	RE03	RE03057	RE03057	0	0	1	1	1	1	4	3	1	1	12	6	0	0	0	6	7	0	0	0	7	6	0	0	0	6	5	0	0	0	5	24	24	24	0	GOOD	GOOD
2022-12-21	RE03	RE03069	RE03069	0	0	2	2	1	1	4	3	1	1	12	3	0	0	0	3	2	0	0	0	2	2	0	0	0	2	2	0	0	0	2	9	9	9	0	GOOD	GOOD
2022-12-21	RE03	RE03070	RE03070	0	0	2	2	1	1	4	3	1	1	12	3	0	0	0	3	0	0	0	0	0	0	0	0	0	0	3	0	0	0	3	6	6	6	0	GOOD	GOOD
2022-12-21	RE03	RE03071	RE03071	0	0	1	1	1	1	4	2	1	1	12	3	0	0	0	3	3	2	0	0	5	2	0	0	0	2	2	0	0	0	2	12	56	56	0	GOOD	GOOD
2022-12-21	RE03	RE03072	RE03072	0	0	1	1	1	1	4	3	1	1	12	2	0	0	0	2	0	0	0	0	0	3	0	0	0	3	3	0	0	0	3	8	8	8	0	GOOD	GOOD
2022-12-21	RE03	RE03073	RE03073	0	0	2	2	1	1	4	3	1	1	12	2	0	0	0	2	5	0	0	0	5	2	0	0	0	2	3	0	0	0	3	12	12	12	0	GOOD	GOOD
2022-12-21	RE03	RE03074	RE03074	0	0	2	2	1	1	4	3	0	0	12	2	3	0	0	5	5	0	0	0	5	3	0	0	0	3	0	0	0	0	0	13	79	79	1	ACPT	ACPT
2022-12-21	RE03	RE03077	RE03077	1	0	2	3	1	1	4	3	2	2	12	6	2	0	0	8	5	0	0	0	5	5	2	0	0	7	4	0	0	0	4	24	112	112	1	ACPT	ACPT
2022-12-21	RE03	RE03078	RE03078	1	0	2	3	1	1	4	3	2	2	12	3	2	0	0	5	6	2	0	0	8	5	2	0	0	7	0	0	0	0	0	20	152	152	1	ACPT	ACPT
2022-12-21	RE03	RE03103	RE03103	0	0	2	2	1	1	4	3	2	2	12	5	2	0	0	7	6	2	0	0	8	5	0	0	0	5	5	0	0	0	5	25	113	113	1	ACPT	ACPT
2022-12-21	RE03	RE03104	RE03104	1	0	2	3	1	1	4	3	3	3	12	6	4	0	0	10	7	4	0	0	11	4	0	0	0	4	0	0	0	0	0	25	201	99	1	ACPT	99
2022-12-21	RE03	RE03106	RE03106	0	0	2	2	1	1	4	3	1	1	12	5	0	0	0	5	4	2	0	0	6	3	0	0	0	3	3	0	0	0	3	17	61	61	0	GOOD	GOOD
2022-12-21	RE03	RE03107	RE03107	0	0	2	2	1	1	4	3	2	2	12	3	1	0	0	4	3	2	0	0	5	3	0	0	0	3	1	0	0	0	1	13	79	79	1	ACPT	ACPT
2022-12-21	RE03	RE03108	RE03108	0	0	2	2	1	1	4	3	2	2	12	6	2	0	0	8	5	1	0	0	6	0	2	0	0	2	2	0	0	0	2	18	128	128	1	ACPT	ACPT
2022-12-21	RE03	RE03304	RE03304	0	0	1	1	1	1	4	3	2	2	12	6	2	0	0	8	0	0	0	0	0	3	2	0	0	5	2	1	0	0	3	16	126	126	1	ACPT	ACPT
2022-06-22	RE04	RE04001	RE04001	0	1	2	3	1	1	5	6	1	1	6					0					0					0					0	0	0	0	0	GOOD	GOOD
2022-06-22	RE04	RE04003	RE04003	0	0	1	1	1	1	5	3	1	1	6					0					0					0					0	0	0	0	0	GOOD	GOOD
2022-06-22	RE04		RE04003	0	1	0	1	1	1	5	3	1	99	6					0					0	1				1					0	1	1	1	0	GOOD	GOOD
2022-12-21	RE04	RE04004	RE04004	0	0	2	2	1	1	5	3	1	1	12					0					0					0					0	0	0	0	0	GOOD	GOOD
2022-06-22	RE04	RE04005	RE04005	0	0	2	2	1	1	5	2	1	1	6					0					0					0					0	0	0	0	0	GOOD	GOOD
2022-06-22	RE04		RE04005	1	2	0	3	1	1	5	3	1	99	6					0					0					0					0	0	0	99	0	GOOD	99
2022-06-22	RE04	RE04006	RE04006	0	0	2	2	1	1	5	2	1	1	6					0					0					0					0	0	0	0	0	GOOD	GOOD
2022-06-22	RE04		RE04006	0	1	0	1	1	1	5	3	1	99	6					0					0					0					0	0	0	99	0	GOOD	99
2022-06-22	RE04	RE04007	RE04007	0	1	2	3	1	1	5	3	1	1	6					0					0					0					0	0	0	0	0	GOOD	GOOD
2022-06-22	RE04	RE04010	RE04010	0	0	1	1	1	1	5	3	1	1	6					0					0					0					0	0	0	0	0	GOOD	GOOD
2022-06-22	RE04		RE04010	0	0	1	1	1	1	5	3	1	99	6					0					0					0					0	0	0	99	0	GOOD	99
2022-12-21	RE04	RE04010	RE04010	0	0	2	2	1	1	5	3	1	1	12					0					0	1	2			3					0	3	47	36	0	GOOD	GOOD
2022-12-21	RE04		RE04010	0	0	2	2	1	1	5	3	1	99	12					0	2				2		1			1					0	3	25	99	0	GOOD	99
2022-06-22	RE04	RE04011	RE04011	0	0	2	2	1	1	5	3	1	1	6					0					0					0					0	0	0	0	0	GOOD	GOOD
2022-12-21	RE04		RE04011	0	0	2	2	1	1	5	3	1	99	12					0	3				3		2			2					0	5	49	49	0	GOOD	GOOD
2022-06-22	RE04	RE04012	RE04012	0	0	2	2	1	1	5	6	0	0	6					0					0					0					0	0	0	0	0	GOOD	GOOD
2022-06-22	RE04		RE04012	0	2	0	2	1	1	5	3	0	99	6					0					0					0					0	0	0	99	0	GOOD	99
2022-06-22	RE04	RE04013	RE04013	0	0	2	2	1	1	5	3	1	1	6					0					0					0					0	0	0	0	0	GOOD	GOOD
2022-06-22	RE04	RE04014	RE04014	0	1	1	2	1	1	5	3	2	2	6	0	0			0					0	2	3			5					0	5	71	71	1	ACPT	ACPT
2022-06-22	RE04	RE04015	RE04015	0	0	2	2	1	1	5	3	1	1	6					0					0					0					0	0	0	0	0	GOOD	GOOD
2022-06-22	RE04	RE04029	RE04029	0	0	1	1	1	1	5	3	1	1	6					0					0					0					0	0	0	0	0	GOOD	GOOD
2022-06-22	RE04	RE04030	RE04030	0	0	2	2	1	1	5	3	1	1	6					0					0					0					0	0	0	0	0	GOOD	GOOD
2022-06-22	RE04	RE04033	RE04033	0	1	2	3	1	1	5	6	1	1	6					0					0					0					0	0	0	0	0	GOOD	GOOD
2022-06-22	RE04	RE04034	RE04034	0	0	2	2	1	1	5	3	1	1	6					0					0					0					0	0	0	0	0	GOOD	GOOD
2022-06-22	RE04	RE04035	RE04035	0	0	2	2	1	1	5	3	1	1	6					0					0	1	1			2					0	2	24	12	0	GOOD	GOOD
2022-06-22	RE04		RE04035	0	2	0	2	1	1	5	2	1	99	6					0					0					0					0	0	0	99	0	GOOD	99
2022-06-22	RE04	RE04060	RE04060	1	0	1	2	1	1	5	6	3	3	6					0					0					0					0	0	0	0	0	GOOD	GOOD
2022-06-22	RE04		RE04060	0	3	0	3	1	1	5	2	3	99	6					0					0					0					0	0	0	99	0	GOOD	99
2022-12-21	RE04	RE04060	RE04060	1	0	1	2	1	1	5	6	1	1	12					0					0					0					0	0	0	0	0	GOOD	GOOD
2022-12-21	RE04		RE04060	0	3	0	3	1	1	5	2	1	99	12					0					0					0					0	0	0	99	0	GOOD	99
2022-06-22	RE04	RE04063	RE04063	0	0	2	2	1	1	5	3	1	1	6					0					0					0					0	0	0	0	0	GOOD	GOOD
2022-12-21	RE04	RE04063	RE04063	0	0	2	2	1	0	5	3	3	3	12					0					0			2		2		2			2	4	438	438	1	ACPT	ACPT
2022-06-22	RE04	RE04064	RE04064	0	0	2	2	1	1	5	3	1	1	6					0					0					0					0	0	0	0	0	GOOD	GOOD
2022-12-21	RE04	RE04064	RE04064	0	0	2	2	1	0	5	3	1	1	12					0					0					0					0	0	0	0	0	GOOD	GOOD
2022-06-22	RE04	RE04065	RE04065	0	0	2	2	1	1	5	3	1	1	6					0					0					0					0	0	0	0	0	GOOD	GOOD
2022-12-21	RE04	RE04065	RE04065	0	0	2	2	1	1	5	3	1	1	12		1			1					0		1			1					0	2	46	46	0	GOOD	GOOD
2022-06-22	RE04	RE04066	RE04066	1	0	2	3	1	1	5	3	3	3	6					0					0					0					0	0	0	0	0	GOOD	GOOD
2022-06-22	RE04		RE04066	0	2	0	2	1	1	5	6	3	99	6					0					0					0					0	0	0	99	0	GOOD	99
2022-12-21	RE04	RE04066	RE04066	1	0	2	3	1	0	5		1	1	12					0					0					0					0	0	0	0	0	GOOD	GOOD
2022-06-22	RE04	RE04068	RE04068	0	0	2	2	1	1	5	3	1	1	6					0					0					0					0	0	0	0.5	0	GOOD	GOOD
2022-06-22	RE04		RE04068	0	0	2	2	1	1	5	2	1	99	6					0					0					0					0	0	0	99	0	GOOD	99
2022-06-22	RE04		RE04068	0	1	1	2	1	1	5	2	1	99	6					0	2				2					0					0	2	2	99	0	GOOD	99
2022-06-22	RE04		RE04068	2	0	2	4	1	1	5	2	1	99	6					0					0					0					0	0	0	99	0	GOOD	99
2022-12-21	RE04	RE04068	RE04068	0	0	2	2	1	1	5	3	1	1	12					0					0					0					0	0	0	101.6	0	GOOD	ACPT
2022-12-21	RE04		RE04068	2	0	0	2	1	1	5	2	1	99	12					0					0		3			3					0	3	69	99	1	ACPT	99
2022-12-21	RE04		RE04068	0	0	2	2	1	1	5	2	1	99	12					0					0			1		1					0	1	196	99	1	ACPT	99
2022-12-21	RE04		RE04068	0	0	2	2	1	1	5	2	1	99	12					0					0					0					0	0	0	99	0	GOOD	99
2022-12-21	RE04		RE04068	0	0	2	2	1	1	5	2	1	99	12					0					0	1	2	1		4					0	4	243	99	1	ACPT	99
2022-06-22	RE04	RE04069	RE04069	1	0	2	3	1	1	5	3	1	1	6					0					0					0					0	0	0	0	0	GOOD	GOOD
2022-06-22	RE04		RE04069	0	1	0	1	1	1	5	3	1	99	6					0					0					0					0	0	0	99	0	GOOD	99
2022-06-22	RE04		RE04069	0	0	2	2	1	1	5	3	1	99	6					0					0					0					0	0	0	99	0	GOOD	99
2022-12-21	RE04	RE04069	RE04069	1	0	2	3	1	1	5	3	1	1	12					0					0					0					0	0	0	0	0	GOOD	GOOD
2022-12-21	RE04		RE04069	0	1	0	1	1	1	5	2	1	99	12					0					0					0					0	0	0	99	0	GOOD	99
2022-12-21	RE04		RE04069	0	0	2	2	1	1	5	3	1	99	12					0					0					0					0	0	0	99	0	GOOD	99
2022-06-22	RE04	RE04070	RE04070	0	2	0	2	1	1	5	3	1	1	6					0					0					0					0	0	0	0	0	GOOD	GOOD
2022-12-21	RE04	RE04070	RE04070	0	2	0	2	1	1	5	3	0	0	12					0					0			1		1					0	1	196	196	1	ACPT	ACPT
2022-06-22	RE04	RE04071	RE04071	0	0	1	1	1	1	5	3	1	1	6					0					0					0					0	0	0	0	0	GOOD	GOOD
2022-06-22	RE04		RE04071	0	0	0	0	1	0	5	2	1	99	6					0					0					0					0	0	0	99	0	GOOD	99
2022-06-22	RE04		RE04071	0	0	0	0	1	0	5	6	1	99	6					0					0					0					0	0	0	99	0	GOOD	99
2022-06-22	RE04	RE04072	RE04072	0	1	0	1	1	1	5	3	1	1	6					0					0					0	4				4	4	4	2	0	GOOD	GOOD
2022-06-22	RE04		RE04072	0	0	2	2	1	1	5	2	1	99	6					0					0					0					0	0	0	99	0	GOOD	99
2022-06-22	RE04	RE04073	RE04073	0	0	1	1	1	1	5	3	1	1	6					0					0					0					0	0	0	0	0	GOOD	GOOD
2022-06-22	RE04	RE04074	RE04074	1	0	2	3	1	1	5	3	1	1	6					0					0					0					0	0	0	0	0	GOOD	GOOD
2022-06-22	RE04	RE04075	RE04075	0	0	2	2	1	1	5	3	1	1	6					0					0					0					0	0	0	0.5	0	GOOD	GOOD
2022-06-22	RE04		RE04075	0	3	0	3	1	1	5	6	1	99	6					0					0	1				1					0	1	1	99	0	GOOD	99
2022-06-22	RE04	RE04076	RE04076	0	0	2	2	1	1	5	3	1	1	6					0					0					0					0	0	0	0	0	GOOD	GOOD
2022-06-22	RE04		RE04076	0	1	1	2	1	1	5	3	1	99	6					0					0					0					0	0	0	99	0	GOOD	99
2022-12-21	RE04	RE04076	RE04076	0	1	2	3	1	1	5	3	1	1	12					0					0					0					0	0	0	0	0	GOOD	GOOD
2022-06-22	RE04	RE04077	RE04077	1	0	2	3	1	1	5	6	1	1	6					0					0					0					0	0	0	0.33	0	GOOD	GOOD
2022-06-22	RE04		RE04077	0	0	1	1	1	1	5	2	1	99	6	1				1					0					0					0	1	1	99	0	GOOD	99
2022-06-22	RE04		RE04077	0	2	0	2	1	1	5	1	1	99	6					0					0					0					0	0	0	99	0	GOOD	99
2022-12-21	RE04	RE04077	RE04077	1	0	2	3	1	1	5	4	1	1	12					0					0					0					0	0	0	0	0	GOOD	GOOD
2022-12-21	RE04		RE04077	0	2	1	3	1	1	5	3	1	99	12					0					0					0					0	0	0	99	0	GOOD	99
2022-06-22	RE04	RE04078	RE04078	1	0	2	3	1	1	5	6	1	1	6					0					0					0					0	0	0	8.67	0	GOOD	GOOD
2022-06-22	RE04		RE04078	1	2	0	3	1	1	5	2	1	99	6					0					0	1				1					0	1	1	99	0	GOOD	99
2022-06-22	RE04		RE04078	0	1	2	3	1	1	5	2	1	99	6					0					0	2	1			3					0	3	25	99	0	GOOD	99
2022-12-21	RE04	RE04078	RE04078	2	0	2	4	1	1	5	3	1	1	12					0					0					0					0	0	0	0	0	GOOD	GOOD
2022-06-22	RE04	RE04079	RE04079	0	0	2	2	1	1	5	6	1	1	6					0					0					0					0	0	0	0	0	GOOD	GOOD
2022-06-22	RE04		RE04079	0	0	1	1	1	1	5	3	1	99	6					0					0					0					0	0	0	99	0	GOOD	99
2022-06-22	RE04		RE04079	0	1	0	1	1	1	5	3	1	99	6					0					0					0					0	0	0	99	0	GOOD	99
2022-12-21	RE04	RE04079	RE04079	0	2	0	2	1	1	5	3	2	2	12					0					0					0					0	0	0	0	0	GOOD	GOOD
2022-12-21	RE04		RE04079	0	0	2	2	1	1	5	2	2	99	12					0					0					0					0	0	0	99	0	GOOD	99
2022-12-21	RE04	RE04080	RE04080	0	0	2	2	1	1	5	3	1	1	12					0					0					0					0	0	0	0	0	GOOD	GOOD
2022-12-21	RE04	RE04081	RE04081	1	0	2	3	1	1	5	3	1	1	12					0					0					0					0	0	0	0	0	GOOD	GOOD
2022-06-22	RE04	RE04082	RE04082	0	1	2	3	1	1	5	3	1	1	6					0					0					0					0	0	0	0	0	GOOD	GOOD
2022-06-22	RE04		RE04082	0	2	0	2	1	1	5	6	1	99	6					0					0					0					0	0	0	99	0	GOOD	99
2022-06-22	RE04		RE04082	0	0	1	1	1	1	5	5	1	99	6					0					0					0					0	0	0	99	0	GOOD	99
2022-12-21	RE04	RE04082	RE04082	0	1	2	3	1	1	5	6	1	1	12					0					0					0					0	0	0	0	0	GOOD	GOOD
2022-12-21	RE04		RE04082	0	2	0	2	1	1	5	2	1	99	12					0					0					0					0	0	0	99	0	GOOD	99
2022-06-22	RE04	RE04083	RE04083	0	0	2	2	1	1	5	3	2	2	6					0			1		1					0					0	1	196	98	1	ACPT	ACPT
2022-06-22	RE04		RE04083	0	1	1	2	1	1	5	2	2	99	6					0					0					0					0	0	0	99	0	GOOD	99
2022-12-21	RE04	RE04083	RE04083	0	0	2	2	1	1	5	3	0	0	12					0					0					0					0	0	0	0	0	GOOD	GOOD
2022-12-21	RE04		RE04083	0	1	1	2	1	1	5	2	0	99	12					0					0					0					0	0	0	99	0	GOOD	99
2022-06-22	RE04	RE04084	RE04084	1	0	2	3	1	1	5	6	1	1	6					0					0					0					0	0	0	0	0	GOOD	GOOD
2022-12-21	RE04	RE04084	RE04084	1	0	2	3	1	1	5	6	1	1	12					0					0					0		1			1	1	23	23	0	GOOD	GOOD
2022-06-22	RE04	RE04085	RE04085	0	0	2	2	1	1	5	3	1	1	6					0					0					0					0	0	0	99	0	GOOD	99
2022-06-22	RE04		RE04085	0	2	0	2	1	1	5	2	1	99	6					0					0					0					0	0	0	99	0	GOOD	99
2022-12-21	RE04	RE04085	RE04085	0	0	2	2	1	1	5	6	1	1	12					0					0					0					0	0	0	0	0	GOOD	GOOD
2022-12-21	RE04	RE04086	RE04086	0	1	2	3	1	1	5	3	1	1	12					0					0					0					0	0	0	0	0	GOOD	GOOD
2022-12-21	RE04	RE04087	RE04087	0	0	2	2	1	1	5	3	1	1	12					0					0					0					0	0	0	0	0	GOOD	GOOD
2022-12-21	RE04		RE04087	0	1	0	1	1	1	5	2	1	99	12					0					0					0					0	0	0	99	0	GOOD	99
2022-12-21	RE04	RE04092	RE04092	0	0	2	2	1	1	5	3	1	1	12					0					0					0					0	0	0	0	0	GOOD	GOOD
2022-12-21	RE04	RE04093	RE04093	1	0	2	3	1	1	5	3	1	1	12					0					0					0					0	0	0	0	0	GOOD	GOOD
2022-12-21	RE04	RE04097	RE04097	0	0	2	2	1	1	5	3	0	0	12					0					0		2	1		3					0	3	242	242	1	ACPT	ACPT
2022-12-21	RE04	RE04099	RE04099	0	0	2	2	1	1	5	6	1	1	12					0					0					0					0	0	0	0	0	GOOD	GOOD
2022-12-21	RE04	RE04100	RE04100	0	0	2	2	1	1	5	2	1	1	12					0					0					0					0	0	0	0	0	GOOD	GOOD
2022-12-21	RE04	RE04105	RE04105	0	0	1	1	1	1	5	3	1	1	12					0					0					0					0	0	0	0	0	GOOD	GOOD
2022-12-21	RE04	RE04106	RE04106	0	0	1	1	1	1	5	6	1	1	12					0					0					0					0	0	0	0	0	GOOD	GOOD
2022-12-21	RE04	RE04108	RE04108	0	0	1	1	1	1	5	3	1	1	12					0					0					0					0	0	0	0	0	GOOD	GOOD
2022-12-21	RE04	RE04109	RE04109	0	0	1	1	1	1	5	3	1	1	12					0					0					0					0	0	0	0	0	GOOD	GOOD
2022-12-21	RE04	RE04110	RE04110	0	0	2	2	1	1	5	3	1	1	12					0					0					0					0	0	0	0	0	GOOD	GOOD
2022-12-21	RE04	RE04111	RE04111	0	0	2	2	1	1	5	3	1	1	12					0					0					0					0	0	0	0	0	GOOD	GOOD
2022-12-21	RE04	RE04115	RE04115	1	0	2	3	1	1	5	6	1	1	12					0					0					0					0	0	0	0	0	GOOD	GOOD
2022-12-21	RE04	RE04117	RE04117	0	0	2	2	1	1	5	3	3	3	12					0					0					0					0	0	0	0	0	GOOD	GOOD
2022-12-21	RE04		RE04117	0	0	1	1	1	1	5	2	3	99	12					0					0					0					0	0	0	99	0	GOOD	99
2022-12-21	RE04		RE04117	0	2	0	2	1	1	5	2	3	99	12					0					0					0					0	0	0	99	0	GOOD	99
2022-12-21	RE04	RE04118	RE04118	0	0	1	1	1	1	5	3	1	1	12					0					0		2			2					0	2	46	23	0	GOOD	GOOD
2022-12-21	RE04		RE04118	0	0	1	1	1	1	5	3	1	99	12					0					0					0					0	0	0	99	0	GOOD	99
2022-12-21	RE04	RE04121	RE04121	0	2	1	3	1	1	5	3	1	1	12					0					0					0					0	0	0	0	0	GOOD	GOOD
2022-12-21	RE04	RE04122	RE04122	0	0	2	2	1	1	5	6	1	1	12					0					0					0					0	0	0	0	0	GOOD	GOOD
2022-12-21	RE04	RE04157	RE04157	0	2	1	3	1	1	5	3	1	1	12					0					0					0					0	0	0	0	0	GOOD	GOOD
2022-12-21	RE04	RE04160	RE04160	0	0	2	2	1	1	5	3	1	1	12					0					0					0		1			1	1	23	23	0	GOOD	GOOD
2022-12-21	RE04	RE04161	RE04161	0	1	1	2	1	1	5	3	3	3	12			1		1					0		1			1					0	2	219	219	1	ACPT	ACPT
2022-12-21	RE04	RE04170	RE04170	0	0	2	2	1	1	5	2	1	1	12					0					0					0					0	0	0	0	0	GOOD	GOOD
2022-12-21	RE04		RE04170	0	1	1	2	1	1	5	3	1	99	12					0					0					0					0	0	0	99	0	GOOD	99
2022-12-21	RE04		RE04170	0	0	1	1	1	1	5	3	1	99	12					0					0					0					0	0	0	99	0	GOOD	99
2022-12-21	RE04	RE04171	RE04171	0	1	2	3	1	1	5	3	1	1	12					0					0					0					0	0	0	0	0	GOOD	GOOD
2022-12-21	RE04	RE04172	RE04172	0	0	2	2	1	1	5	3	1	1	12					0					0					0					0	0	0	0	0	GOOD	GOOD
2023-06-10	RE05	RE05001	RE05001	0	0	2	2	1	1	4	6	2	2	18	2	2	3	1	8	0	2	1	1	4	2	2	1	0	5	2	1	0	0	3	20	2303	1550.67	2	TORN	TORN
2023-06-10	RE05		RE05001	0	0	2	2	1	1	4	3	2	99	18	2	2	0	0	4	0	2	1	0	3	0	0	0	1	1	2	0	0	0	2	10	870	99	2	TORN	99
2023-06-10	RE05		RE05001	0	2	0	2	1	1	4	3	2	99	18	2	2	0	0	4	0	2	2	0	4	0	1	2	1	4	0	0	0	0	0	12	1479	99	2	TORN	99
2023-06-10	RE05	RE05002	RE05002	0	1	1	2	1	1	4	3	1	1	18	2	2	0	0	4	0	2	2	2	6	0	3	2	2	7	0	0	0	1	1	18	3837	3837	2	TORN	TORN
2023-06-10	RE05	RE05005	RE05005	0	2	0	2	1	1	4	6	3	3	18	2	2	1	0	5	0	2	0	0	2	0	1	0	0	1	0	0	0	0	0	8	313	313	1	ACPT	ACPT
2023-06-10	RE05	RE05006	RE05006	0	1	1	2	1	1	4	1	1	1	18	2	2	3	0	7	2	1	0	2	5	0	1	2	0	3	0	1	0	0	1	16	2255	2255	2	TORN	TORN
2023-06-10	RE05	RE05007	RE05007	1	0	2	3	1	1	4	6	1	1	18	0	0	0	0	0	0	0	0	0	0	0	0	0	0	0	0	0	0	0	0	0	0	0	0	GOOD	GOOD
2023-06-10	RE05		RE05007	0	0	0	0	1	0	4	99	1	99	18	0	0	0	0	0	0	0	0	0	0	0	0	0	0	0	0	0	0	0	0	0	0	99	0	GOOD	99
2023-06-10	RE05	RE05008	RE05008	0	2	0	2	1	1	4	2	1	1	18	2	1	0	0	3	0	1	0	0	1	1	0	0	0	1	0	0	0	0	0	5	49	49	0	GOOD	GOOD
2023-06-10	RE05	RE05009	RE05009	1	0	2	3	1	1	4	6	0	0	18	2	1	0	0	3	0	2	0	0	2	0	0	0	0	0	0	0	0	0	0	5	71	71	1	ACPT	ACPT
2023-06-10	RE05	RE05010	RE05010	0	0	1	1	1	1	4	3	0	0	18	2	2	0	0	4	2	2	0	0	4	0	1	0	0	1	0	0	0	0	0	9	119	119	1	ACPT	ACPT
2023-06-10	RE05	RE05011	RE05011	0	0	2	2	1	1	4	6	1	1	18	0	0	0	0	0	0	0	0	0	0	0	0	0	0	0	0	0	0	0	0	0	0	0	0	GOOD	GOOD
2023-06-10	RE05	RE05012	RE05012	0	0	2	2	1	1	4	6	1	1	18	2	2	0	0	4	0	2	3	0	5	0	2	0	0	2	1	0	0	0	1	12	729	729	2	TORN	TORN
2023-06-10	RE05	RE05014	RE05014	0	1	1	2	1	1	4	0	0	0	18	3	2	0	0	5	0	2	3	0	5	0	0	0	0	0	0	0	2	2	4	14	2231	2231	2	TORN	TORN
2023-06-10	RE05	RE05017	RE05017	0	0	2	2	1	1	4	6	1	1	18	2	3	2	2	9	1	2	2	2	7	0	0	0	2	2	0	1	0	0	1	19	4393	4393	2	TORN	TORN
2023-06-10	RE05	RE05018	RE05018	0	0	2	2	1	1	4	3	3	3	18	2	1	0	0	3	2	2	0	0	4	2	1	0	0	3	0	1	0	0	1	11	121	121	1	ACPT	ACPT
2023-06-10	RE05	RE05019	RE05019	1	0	2	3	1	1	4	3	1	1	18	1	2	2	3	8	2	2	1	0	5	0	2	0	2	4	0	0	0	0	0	17	3619	4084.5	2	TORN	TORN
2023-06-10	RE05		RE05019	0	0	2	2	1	1	4	6	1	99	18	2	2	0	0	4	0	0	3	5	8	2	2	2	2	8	3	2	6	2	13	33	7503	99	2	TORN	99
2023-06-10	RE05		RE05019	0	1	1	2	1	1	4	3	1	99	18	0	2	0	0	2	1	0	2	0	3	2	1	1	2	6	0	0	0	0	0	11	1816	99	2	TORN	99
2023-06-10	RE05		RE05019	0	0	2	2	1	1	4	1	1	99	18	2	2	3	0	7	0	0	2	2	4	3	2	2	1	8	1	0	1	0	2	21	3400	99	2	TORN	99
2023-06-10	RE05	RE05022	RE05022	0	0	1	1	1	1	4	6	0	0	18	1	1	0	0	2	1	0	0	0	1	0	0	0	0	0	0	0	0	0	0	3	25	24	0	GOOD	GOOD
2023-06-10	RE05		RE05022	0	0	1	1	1	1	4	6	0	99	18	0	1	0	0	1	0	0	0	0	0	0	0	0	0	0	0	0	0	0	0	1	23	99	0	GOOD	99
2023-06-10	RE05	RE05023	RE05023	0	0	2	2	1	1	4	6	1	1	18	3	4	2	3	12	0	3	5	2	10	1	1	2	2	6	0	0	0	2	2	30	7154	6377.5	2	TORN	TORN
2023-06-10	RE05		RE05023	0	1	1	2	1	1	4	6	1	99	18	2	3	2	1	8	2	2	1	3	8	3	2	0	2	7	2	1	1	2	6	29	5601	99	2	TORN	99
2023-06-10	RE05	RE05024	RE05024	1	0	2	3	1	1	4	6	1	1	18	3	2	2	0	7	0	0	2	3	5	4	0	0	0	4	1	1	0	4	6	22	4907	4907	2	TORN	TORN
2023-06-10	RE05	RE05026	RE05026	1	0	2	3	1	1	4	6	1	1	18	5	6	2	1	14	1	3	2	0	6	2	1	1	0	4	1	2	0	0	3	27	1843	1843	2	TORN	TORN
2023-06-10	RE05	RE05027	RE05027	1	0	2	3	1	1	4	6	3	3	18	3	2	0	0	5	0	5	2	0	7	2	2	3	1	8	0	0	0	0	0	20	1770	2408	2	TORN	TORN
2023-06-10	RE05		RE05027	0	3	0	3	1	1	4	0	3	99	18	5	2	2	1	10	2	2	1	1	6	1	0	0	0	1	0	2	0	2	4	21	3046	99	2	TORN	99
2023-06-10	RE05	RE05029	RE05029	0	0	2	2	1	1	4	3	1	1	18	0	0	0	0	0	0	0	0	0	0	0	0	0	0	0	0	0	0	0	0	0	0	24	0	GOOD	GOOD
2023-06-10	RE05		RE05029	0	1	1	2	1	1	4	3	1	99	18	1	2	0	0	3	1	0	0	0	1	0	0	0	0	0	0	0	0	0	0	4	48	99	0	GOOD	99
2023-06-10	RE05	RE05030	RE05030	0	0	2	2	1	1	4	6	3	3	18	1	0	0	0	1	2	0	0	0	2	0	0	0	0	0	0	0	0	0	0	3	3	2.5	0	GOOD	GOOD
2023-06-10	RE05		RE05030	0	2	0	2	1	1	4	6	3	99	18	0	0	0	0	0	2	0	0	0	2	0	0	0	0	0	0	0	0	0	0	2	2	99	0	GOOD	99
2023-06-10	RE05	RE05031	RE05031	0	0	2	2	1	1	4	1	1	1	18	2	2	0	0	4	0	2	3	2	7	0	1	1	0	2	0	0	2	0	2	15	2449	2449	2	TORN	TORN
2023-06-10	RE05	RE05032	RE05032	1	0	1	2	1	1	4	6	1	1	18	2	3	2	1	8	0	2	2	0	4	1	2	3	3	9	2	2	3	3	10	31	6218	6218	2	TORN	TORN
2023-06-10	RE05	RE05033	RE05033	1	0	2	3	1	1	4	0	1	1	18	2	2	3	3	10	3	0	2	2	7	0	0	0	0	0	0	0	0	0	0	17	3921	3921	2	TORN	TORN
2023-06-10	RE05	RE05034	RE05034	0	1	1	2	1	1	4	6	1	1	18	0	0	0	0	0	0	0	0	0	0	0	0	0	0	0	0	0	0	0	0	0	0	0	0	GOOD	GOOD
2023-06-10	RE05	RE05071	RE05071	1	0	2	3	1	1	4	6	1	1	18	3	2	2	2	9	0	0	0	2	2	2	2	0	0	4	0	0	0	2	2	17	3957	3661	2	TORN	TORN
2023-06-10	RE05		RE05071	0	2	0	2	1	1	4	2	1	99	18	2	3	3	0	8	2	0	2	2	6	0	0	0	0	0	0	0	0	2	2	16	3365	99	2	TORN	99
2023-06-10	RE05	RE05074	RE05074	1	0	2	3	1	1	4	2	2	2	18	2	2	2	2	8	2	2	2	0	6	0	0	0	0	0	0	0	0	0	0	14	2036	2118	2	TORN	TORN
2023-06-10	RE05		RE05074	0	2	0	2	1	1	4	0	2	99	18	2	2	2	1	7	0	0	0	2	2	3	1	0	0	4	0	0	0	0	0	13	2200	99	2	TORN	99
2023-06-10	RE05	RE05077	RE05077	0	0	2	2	1	1	4	2	3	3	18	0	0	0	0	0	0	0	0	0	0	0	0	0	0	0	0	0	0	0	0	0	0	25	0	GOOD	GOOD
2023-06-10	RE05		RE05077	0	1	0	1	1	1	4	3	3	99	18	2	1	0	0	3	0	0	0	0	0	1	1	0	0	2	0	0	0	0	0	5	49	99	0	GOOD	99
2023-06-10	RE05		RE05077	0	1	1	2	1	1	4	6	3	99	18	2	1	0	0	3	0	0	0	0	0	0	0	0	0	0	1	0	0	0	1	4	26	99	0	GOOD	99
2023-06-10	RE05		RE05077	0	0	0	0	1	0	4	3	3	99	18	1	1	0	0	2	0	0	0	0	0	0	0	0	0	0	1	0	0	0	1	3	25	99	0	GOOD	99
2023-06-10	RE05	RE05078	RE05078	0	0	1	1	1	1	4	6	1	1	18	2	1	0	0	3	2	2	0	0	4	0	0	0	0	0	2	1	0	2	5	12	1254	1254	2	TORN	TORN
2023-06-10	RE05	RE05086	RE05086	1	0	2	3	1	1	4	6	1	1	18	1	1	0	0	2	0	0	0	0	0	1	0	0	0	1	0	0	0	0	0	3	25	219.33	0	GOOD	ACPT
2023-06-10	RE05		RE05086	0	1	1	2	1	1	4	2	1	99	18	2	3	0	0	5	2	2	0	0	4	0	0	0	0	0	1	0	0	0	1	10	120	99	1	ACPT	99
2023-06-10	RE05		RE05086	0	3	0	3	1	1	4	2	1	99	18	2	3	2	0	7	0	0	0	0	0	2	2	0	0	4	2	0	0	0	2	13	513	99	1	ACPT	99
2023-06-10	RE05	RE05092	RE05092	1	0	2	3	1	1	4	6	1	1	18	0	0	0	0	0	0	0	0	0	0	0	0	0	0	0	0	0	0	0	0	0	0	0	0	GOOD	GOOD
2023-06-10	RE05	RE05093	RE05093	1	0	2	3	1	1	4	6	1	1	18	2	2	0	0	4	0	2	2	0	4	0	0	0	0	0	0	0	0	0	0	8	486	486	1	ACPT	ACPT
2023-06-10	RE05	RE05095	RE05095	0	0	2	2	1	1	4	6	1	1	18	0	0	0	0	0	0	0	0	0	0	0	0	0	0	0	0	0	0	0	0	0	0	0	0	GOOD	GOOD
2023-06-10	RE05		RE05095	0	2	0	2	1	1	4	2	1	99	18	0	0	0	0	0	0	0	0	0	0	0	0	0	0	0	0	0	0	0	0	0	0	99	0	GOOD	99
2023-06-10	RE05	RE05117	RE05117	0	0	1	1	1	1	4	3	1	1	18	2	2	0	0	4	0	0	0	0	0	0	0	0	0	0	0	0	0	0	0	4	48	48	0	GOOD	GOOD
2023-06-10	RE05	RE05186	RE05186	0	0	2	2	1	1	4	3	1	1	18	5	2	0	0	7	2	2	0	0	4	2	2	0	2	6	0	0	0	0	0	17	1303	1303	2	TORN	TORN
2023-06-10	RE06	RE06031	RE06031	0	3	0	3	1	1	5	3	1	1	18	2	1	1	0	4	0	2	1	0	3	4	2	0	0	6	1	0	0	0	1	14	514	514	1	ACPT	ACPT
2023-06-10	RE06	RE06032	RE06032	1	0	1	2	1	1	5	6	1	1	18	0	0	0	0	0	0	0	0	0	0	0	3	0	0	3	0	0	0	0	0	3	69	58	1	ACPT	GOOD
2023-06-10	RE06		RE06032	0	1	0	1	1	1	5	2	1	99	18	0	0	0	0	0	0	0	0	0	0	1	2	0	0	3	0	0	0	0	0	3	47	99	0	GOOD	99
2023-06-10	RE06	RE06033	RE06033	0	0	1	1	1	1	5	3	1	1	18	0	0	0	0	0	0	0	0	0	0	2	2	0	0	4	0	1	0	0	1	5	71	71	1	ACPT	ACPT
2023-06-10	RE06	RE06034	RE06034	0	0	1	1	1	1	5	3	0	0	18	0	0	0	0	0	0	0	0	0	0	0	0	0	0	0	0	0	0	0	0	0	0	0	0	GOOD	GOOD
2023-06-10	RE06		RE06034	0	0	0	0	1	0	5	2	0	99	18	0	0	0	0	0	0	0	0	0	0	0	0	0	0	0	0	0	0	0	0	0	0	99	0	GOOD	99
2023-06-10	RE06	RE06036	RE06036	0	0	1	1	1	1	5	3	1	1	18	0	0	0	0	0	0	0	0	0	0	2	1	0	0	3	0	0	0	0	0	3	25	32.33	0	GOOD	GOOD
2023-06-10	RE06		RE06036	0	1	0	1	1	1	5	3	1	99	18	0	0	0	0	0	0	0	0	0	0	1	0	0	0	1	0	0	0	0	0	1	1	99	0	GOOD	99
2023-06-10	RE06		RE06036	0	0	0	0	1	0	5	3	1	99	18	0	0	0	0	0	0	0	0	0	0	2	3	0	0	5	0	0	0	0	0	5	71	99	1	ACPT	99
2023-06-10	RE06	RE06037	RE06037	1	0	2	3	1	1	5	6	1	1	18	0	0	0	0	0	0	0	0	0	0	0	0	0	0	0	0	0	0	0	0	0	0	0	0	GOOD	GOOD
2023-06-10	RE06	RE06038	RE06038	1	0	1	2	1	1	5	2	1	1	18	0	0	0	0	0	0	0	0	0	0	0	0	0	0	0	0	0	0	0	0	0	0	0	0	GOOD	GOOD
2023-06-10	RE06	RE06039	RE06039	0	0	1	1	1	1	5	3	1	1	18	0	0	0	0	0	0	0	0	0	0	2	1	0	0	3	0	0	0	0	0	3	25	25	0	GOOD	GOOD
2023-06-10	RE06	RE06040	RE06040	0	0	1	1	1	1	5	6	1	1	18	0	0	0	0	0	0	0	0	0	0	0	0	0	0	0	0	0	0	0	0	0	0	0	0	GOOD	GOOD
2023-06-10	RE06	RE06041	RE06041	1	0	2	3	1	1	5	3	2	2	18	0	0	0	0	0	0	0	0	0	0	1	0	0	0	1	0	0	0	0	0	1	1	12	0	GOOD	GOOD
2023-06-10	RE06		RE06041	0	1	0	1	1	1	5	2	2	99	18	0	0	0	0	0	0	0	0	0	0	0	1	0	0	1	0	0	0	0	0	1	23	99	0	GOOD	99
2023-06-10	RE06	RE06042	RE06042	0	0	2	2	1	1	5	3	1	1	18	0	0	0	0	0	0	2	0	0	2	0	0	0	0	0	1	0	0	0	1	3	47	47	0	GOOD	GOOD
2023-06-10	RE06	RE06043	RE06043	1	0	1	2	1	1	5	3	1	1	18	0	0	0	0	0	0	0	0	0	0	0	0	0	0	0	0	0	0	0	0	0	0	0	0	GOOD	GOOD
2023-06-10	RE06	RE06046	RE06046	0	0	2	2	1	1	5	3	1	1	18					0					0					0					0	0	0	1.5	0	GOOD	GOOD
2023-06-10	RE06		RE06046	0	1	0	1	1	1	5	2	1	99	18	0	0	0	0	0	0	0	0	0	0	2	0	0	0	2	1	0	0	0	1	3	3	99	0	GOOD	99
2023-06-10	RE06	RE06047	RE06047	0	0	1	1	1	1	5	3	1	1	18	0	0	0	0	0	0	0	0	0	0	0	0	0	0	0	0	1	0	0	1	1	23	11.5	0	GOOD	GOOD
2023-06-10	RE06		RE06047	0	0	1	1	1	1	5	3	1	99	18	0	0	0	0	0	0	0	0	0	0	0	0	0	0	0	0	0	0	0	0	0	0	99	0	GOOD	99
2023-06-10	RE06	RE06048	RE06048	0	0	1	1	1	1	5	2	1	1	18	0	0	0	0	0	0	0	0	0	0	0	1	0	0	1	0	0	0	0	0	1	23	23	0	GOOD	GOOD
2023-06-10	RE06		RE06048	0	0	1	1	1	1	5	6	1	99	18	0	0	0	0	0	0	0	0	0	0	0	1	0	0	1	0	0	0	0	0	1	23	99	0	GOOD	99
2023-06-10	RE06	RE06049	RE06049	0	0	1	1	1	1	5	3	1	1	18	0	0	0	0	0	0	0	0	0	0	0	1	0	0	1	0	0	0	0	0	1	23	23	0	GOOD	GOOD
2023-06-10	RE06	RE06050	RE06050	0	1	2	3	1	1	5	1	1	1	18	0	0	0	0	0	0	0	0	0	0	0	0	0	1	1	0	0	0	0	0	1	578	578	1	ACPT	ACPT
2023-06-10	RE06	RE06051	RE06051	0	0	1	1	1	1	5	3	1	1	18	0	0	0	0	0	0	0	0	0	0	0	0	0	0	0	0	0	0	0	0	0	0	0	0	GOOD	GOOD
2023-06-10	RE06		RE06051	0	0	0	0	1	0	5	3	1	99	18	0	0	0	0	0	0	0	0	0	0	0	0	0	0	0	0	0	0	0	0	0	0	99	0	GOOD	99
2023-06-10	RE06	RE06052	RE06052	0	0	1	1	1	1	5	3	3	3	18	0	0	0	0	0	0	0	0	0	0	1	3	0	0	4	0	0	0	0	0	4	70	262.5	1	ACPT	ACPT
2023-06-10	RE06		RE06052	0	1	1	2	1	1	5	2	3	99	18	0	0	0	0	0	0	0	0	0	0	0	0	2	0	2	0	3	0	0	3	5	461	99	1	ACPT	99
2023-06-10	RE06	RE06053	RE06053	1	0	1	2	1	1	5	3	1	1	18	0	0	0	0	0	0	0	0	0	0	0	0	0	0	0	0	0	0	0	0	0	0	12.5	0	GOOD	GOOD
2023-06-10	RE06		RE06053	0	0	0	0	1	0	5	1	1	99	18	0	0	0	0	0	0	0	0	0	0	2	1	0	0	3	0	0	0	0	0	3	25	99	0	GOOD	99
2023-06-10	RE06	RE06054	RE06054	0	0	1	1	1	1	5	2	1	1	18	0	0	0	0	0	0	0	0	0	0	3	2	0	0	5	0	0	0	0	0	5	49	24.5	0	GOOD	GOOD
2023-06-10	RE06		RE06054	0	1	0	1	1	1	5	3	1	99	18	0	0	0	0	0	0	0	0	0	0	0	0	0	0	0	0	0	0	0	0	0	0	99	0	GOOD	99
2023-06-10	RE06	RE06057	RE06057	0	0	1	1	1	1	5		1	1	18					0					0					0					0	0	0	0	0	GOOD	GOOD
2023-06-10	RE06	RE06058	RE06058	0	0	2	2	1	1	5		1	1	18					0					0					0					0	0	0	0	0	GOOD	GOOD
2023-06-10	RE06	RE06059	RE06059	0	1	2	3	1	1	5	3	1	1	18	0	0	0	0	0	0	0	0	0	0	0	0	0	0	0	2	0	0	0	2	2	2	144.5	0	GOOD	ACPT
2023-06-10	RE06		RE06059	0	0	1	1	1	1	5	2	1	99	18	0	0	0	0	0	0	0	0	0	0	0	4	0	0	4	0	0	0	0	0	4	92	99	1	ACPT	99
2023-06-10	RE06		RE06059	0	0	1	1	1	1	5	3	1	99	18	0	0	0	0	0	0	0	0	0	0	0	2	2	0	4	0	0	0	0	0	4	438	99	1	ACPT	99
2023-06-10	RE06		RE06059	0	2	0	2	1	1	5	3	1	99	18	0	0	0	0	0	0	0	0	0	0	0	0	0	0	0	0	2	0	0	2	2	46	99	0	GOOD	99
2023-06-10	RE06	RE06060	RE06060	0	0	2	2	1	1	5	2	2	2	18	0	0	0	0	0	0	0	0	0	0	0	3	0	0	3	0	0	0	0	0	3	69	58	1	ACPT	GOOD
2023-06-10	RE06		RE06060	0	2	0	2	1	1	5	3	2	99	18	0	0	0	0	0	0	0	0	0	0	1	2	0	0	3	0	0	0	0	0	3	47	99	0	GOOD	99
2023-06-10	RE06	RE06061	RE06061	0	0	2	2	1	1	5	3	0	0	18	0	0	0	0	0	0	0	0	0	0	0	0	2	0	2	0	0	0	0	0	2	392	392	1	ACPT	ACPT
2023-06-10	RE06	RE06062	RE06062	0	0	2	2	1	1	5	2	0	0	18	0	0	0	0	0	0	0	0	0	0	0	0	0	0	0	0	4	0	0	4	4	92	92	1	ACPT	ACPT
2023-06-10	RE06	RE06071	RE06071	0	0	2	2	1	1	5	3	1	1	18	0	0	0	0	0	0	0	0	0	0	0	3	0	0	3	0	0	0	0	0	3	69	69	1	ACPT	ACPT
2023-06-10	RE06	RE06072	RE06072	0	0	1	1	1	1	5	3	1	1	18	0	0	0	0	0	0	0	0	0	0	0	0	0	0	0	0	0	0	0	0	0	0	0	0	GOOD	GOOD
2023-06-10	RE06	RE06073	RE06073	0	2	1	3	1	1	5	6	1	1	18	0	0	0	0	0	0	0	0	0	0	0	0	0	0	0	0	0	0	0	0	0	0	0	0	GOOD	GOOD
2023-06-10	RE06	RE06137	RE06137	0	1	2	3	1	1	5	3	0	0	18	0	0	0	0	0	0	0	0	0	0	0	0	0	0	0	0	0	1	0	1	1	196	196	1	ACPT	ACPT
2023-06-10	RE06	RE06138	RE06138	0	1	1	2	1	1	5	2	0	0	18	0	0	0	0	0	0	2	0	0	2	0	2	1	0	3	0	0	0	0	0	5	288	213	1	ACPT	ACPT
2023-06-10	RE06		RE06138	0	2	0	2	1	1	5	2	0	99	18	0	0	0	0	0	0	1	0	0	1	0	3	0	0	3	0	2	0	0	2	6	138	99	1	ACPT	99
2023-06-10	RE06	RE06139	RE06139	0	1	2	3	1	1	5	2	1	1	18	0	1	0	0	1	0	2	0	0	2	0	1	2	0	3	0	0	0	0	0	6	484	582	1	ACPT	ACPT
2023-06-10	RE06		RE06139	0	2	0	2	1	1	5	3	1	99	18	0	0	0	0	0	0	2	0	0	2	0	2	3	0	5	0	0	0	0	0	7	680	99	2	TORN	99
2023-06-10	RE06	RE06198	RE06198	0	0	2	2	1	1	5	3	1	1	18	0	0	0	0	0	0	1	0	0	1	0	0	0	0	0	0	0	0	0	0	1	23	23	0	GOOD	GOOD
2023-06-10	RE06	RE06200	RE06200	0	2	1	3	1	1	5	1	0	0	18	0	2	0	0	2	0	0	0	8	8	2	1	0	0	3	8	0	0	0	8	21	4703	4703	2	TORN	TORN

## Sheet: Key
Key	Meaning
1. AGE04	Age group 0 to 4
2. AGE514	Age group 5 to 14
3. AGEX15	Age group 15 and above
4. Pop	Population in the household
5. Net Type	4-Standard LLIN
	5-PBO treated net
6. Who slept last night	The number of people that slept under the net
7. HH structure	House structure
	0-mud unplastered
	1-Mud plastered
	2-Iron sheets
	3-cement/block
8. Holes	1-0.5-1.99 cm smaller than a thumb
	2-2-9.99cm in between a thumb and closed fist
	3-10-24.99cm in between fist and head
	4- ≥25 cm bigger than a head.
9. pHI index	Proportion hole index
10. Status	Status of net
	Good
	ACPT-Accept/moderately damaged
	Torn
