# Supplementary material for: Physical integrity and residual bio-efficacy of PBO-pyrethroid synergist-treated and pyrethroid-only LLINs after 1.5 years of field use in Western Kenya
Source: PLoS One. 2025 Aug 12;20(8):e0330177. doi: 10.1371/journal.pone.0330177 (PMC12342266; doi:10.1371/journal.pone.0330177)
Supplement: S3 File — (XLSX) [file pone.0330177.s003.xlsx]

## Sheet: Jan 2022-3
Cluster	Code	CollectionDate	Wall type	population	age (days)	ITN type	Side	No. Exposed	KD 00 min	3 mins	KD 30Min	KD60MIN	KD AFTER 24HR	Total alive	24 HR mortality(%
	PL12067	2022-03-26	Cemented	Resistant	3-5 days	Permanet 2.0	Side 1	20	0	0	0	2	0	20	0
	PL12067	2022-03-26	Cemented	Resistant	3-5 days	Permanet 2.0	Side 2	20	0	0	0	0	0	20	0
	PL12067	2022-03-26	Cemented	Resistant	3-5 days	Permanet 2.0	Side 3/ roof	20	0	0	1	1	0	20	0
	PL12067	2022-03-26	Cemented	Resistant	3-5 days	Permanet 2.0	Side 4	20	0	0	0	0	0	20	0
	PL12067	2022-03-26	Cemented	Resistant	3-5 days	Permanet 2.0	Side 5	20	0	0	0	0	0	20	0
	PL12141	2022-03-26	Mud plastered	Resistant	3-5 days	Permanet 2.0	Side 1	20	0	0	0	0	0	20	0
	PL12141	2022-03-26	Mud plastered	Resistant	3-5 days	Permanet 2.0	Side 2	20	0	0	0	0	0	20	0
	PL12141	2022-03-26	Mud plastered	Resistant	3-5 days	Permanet 2.0	Side 3/ roof	20	0	0	0	1	0	20	0
	PL12141	2022-03-26	Mud plastered	Resistant	3-5 days	Permanet 2.0	Side 4	20	0	0	0	1	0	20	0
	PL12141	2022-03-26	Mud plastered	Resistant	3-5 days	Permanet 2.0	Side 5	20	0	0	1	1	2	18	10
	RE05013	2022-03-26	cemented	Resistant	3-5 days	Permanet 2.0	Side 1	20	0	0	0	0	1	19	5
	RE05013	2022-03-26	cemented	Resistant	3-5 days	Permanet 2.0	Side 2	20	0	0	0	0	0	20	0
	RE05013	2022-03-26	cemented	Resistant	3-5 days	Permanet 2.0	Side 3/ roof	20	0	0	0	0	0	20	0
	RE05013	2022-03-26	cemented	Resistant	3-5 days	Permanet 2.0	Side 4	20	0	0	0	0	0	20	0
	RE05013	2022-03-26	cemented	Resistant	3-5 days	Permanet 2.0	Side 5	20	0	0	0	0	0	20	0
	RE05016	2022-03-26	Mud plastered	Resistant	3-5 days	Permanet 2.0	Side 1	20	0	0	0	0	7	13	35
	RE05016	2022-03-26	Mud plastered	Resistant	3-5 days	Permanet 2.0	Side 2	20	0	0	0	0	4	16	20
	RE05016	2022-03-26	Mud plastered	Resistant	3-5 days	Permanet 2.0	Side 3/ roof	20	0	0	0	0	4	16	20
	RE05016	2022-03-26	Mud plastered	Resistant	3-5 days	Permanet 2.0	Side 4	20	0	0	0	1	3	17	15
	RE05016	2022-03-26	Mud plastered	Resistant	3-5 days	Permanet 2.0	Side 5	20	0	0	0	0	3	17	15
	RE05023	2022-03-26	Mud unsmeared	Resistant	3-5 days	Permanet 2.0	Side 1	20	0	0	0	0	0	20	0
	RE05023	2022-03-26	Mud unsmeared	Resistant	3-5 days	Permanet 2.0	Side 2	20	0	0	0	1	0	20	0
	RE05023	2022-03-26	Mud unsmeared	Resistant	3-5 days	Permanet 2.0	Side 3/ roof	20	0	0	4	1	1	19	5
	RE05023	2022-03-26	Mud unsmeared	Resistant	3-5 days	Permanet 2.0	Side 4	20	0	0	0	2	0	20	0
	RE05023	2022-03-26	Mud unsmeared	Resistant	3-5 days	Permanet 2.0	Side 5	20	0	0	0	1	0	20	0
	PLI2133	2022-03-26	Mud unsmeared	Resistant	3-5 days	Permanet 2.0	Side 1	20	0	0	1	0	0	20	0
	PLI2133	2022-03-26	Mud unsmeared	Resistant	3-5 days	Permanet 2.0	Side 2	20	0	0	0	1	0	20	0
	PLI2133	2022-03-26	Mud unsmeared	Resistant	3-5 days	Permanet 2.0	Side 3/ roof	20	0	0	0	0	1	19	5
	PLI2133	2022-03-26	Mud unsmeared	Resistant	3-5 days	Permanet 2.0	Side 4	20	0	0	0	0	0	20	0
	PLI2133	2022-03-26	Mud unsmeared	Resistant	3-5 days	Permanet 2.0	Side 5	20	0	0	0	2	0	20	0
								600	0	0	7	15	26	574	4.33333
								100	0	0	1.16667	2.5	4.33333
	PL02039	2022-03-24	Cemented	Resistant	3-5 days	PermaNet 3.0	Side 1	20	0	0	2	3	0	20	0
	PL02039	2022-03-24	Cemented	Resistant	3-5 days	PermaNet 3.0	Side 2	20	0	0	8	16	19	1	95
	PL02039	2022-03-24	Cemented	Resistant	3-5 days	PermaNet 3.0	Side 3/ roof	20	0	0	19	20	19	1	95
	PL02039	2022-03-24	Cemented	Resistant	3-5 days	PermaNet 3.0	Side 4	20	0	0	2	17	1	19	5
	PL02039	2022-03-24	Cemented	Resistant	3-5 days	PermaNet 3.0	Side 5	20	0	0	1	3	4	16	20
	IN03161	2022-03-24	Brick cemented	Resistant	3-5 days	PermaNet 3.0	Side 1	20	0	0	0	0	0	20	0
	IN03161	2022-03-24	Brick cemented	Resistant	3-5 days	PermaNet 3.0	Side 2	20	0	0	0	1	0	20	0
	IN03161	2022-03-24	Brick cemented	Resistant	3-5 days	PermaNet 3.0	Side 3/ roof	20	0	0	20	20	20	0	100
	IN03161	2022-03-24	Brick cemented	Resistant	3-5 days	PermaNet 3.0	Side 4	20	0	0	2	1	1	19	5
	IN03161	2022-03-24	Brick cemented	Resistant	3-5 days	PermaNet 3.0	Side 5	20	0	0	1	2	1	19	5
	.PL04010	2022-03-24	Cemented	Resistant	3-5 days	PermaNet 3.0	Side 1	20	0	0	0	0	0	20	0
	.PL04010	2022-03-24	Cemented	Resistant	3-5 days	PermaNet 3.0	Side 2	20	0	0	0	0	0	20	0
	.PL04010	2022-03-24	Cemented	Resistant	3-5 days	PermaNet 3.0	Side 3/ roof	20	0	0	2	3	2	18	10
	.PL04010	2022-03-24	Cemented	Resistant	3-5 days	PermaNet 3.0	Side 4	20	0	0	0	0	0	20	0
	.PL04010	2022-03-24	Cemented	Resistant	3-5 days	PermaNet 3.0	Side 5	20	0	0	0	0	0	20	0
	RE04001	2022-03-24	Cemented	Resistant	3-5 days	PermaNet 3.0	Side 1	20	0	0	0	0	0	20	0
	RE04001	2022-03-24	Cemented	Resistant	3-5 days	PermaNet 3.0	Side 2	20	0	0	0	0	0	20	0
	RE04001	2022-03-24	Cemented	Resistant	3-5 days	PermaNet 3.0	Side 3/ roof	20	0	0	18	18	6	14	30
	RE04001	2022-03-24	Cemented	Resistant	3-5 days	PermaNet 3.0	Side 4	20	0	0	0	0	0	20	0
	RE04001	2022-03-24	Cemented	Resistant	3-5 days	PermaNet 3.0	Side 5	20	0	0	0	0	1	19	5
	PL02109	2022-03-24	Bricks	Resistant	3-5 days	PermaNet 3.0	Side 1	20	0	0	0	0	1	19	5
	PL02109	2022-03-24	Bricks	Resistant	3-5 days	PermaNet 3.0	Side 2	20	0	0	0	3	0	20	0
	PL02109	2022-03-24	Bricks	Resistant	3-5 days	PermaNet 3.0	Side 3/ roof	20	0	0	1	1	0	20	0
	PL02109	2022-03-24	Bricks	Resistant	3-5 days	PermaNet 3.0	Side 4	20	0	0	0	0	2	18	10
	PL02109	2022-03-24	Bricks	Resistant	3-5 days	PermaNet 3.0	Side 5	20	0	0	1	1	1	19	5
	RE04008	2022-03-24	Mud smeared	Resistant	3-5 days	PermaNet 3.0	Side 1	20	0	0	0	0	1	19	5
	RE04008	2022-03-24	Mud smeared	Resistant	3-5 days	PermaNet 3.0	Side 2	20	0	0	1	0	0	20	0
	RE04008	2022-03-24	Mud smeared	Resistant	3-5 days	PermaNet 3.0	Side 3/ roof	20	0	0	19	20	16	4	80
	RE04008	2022-03-24	Mud smeared	Resistant	3-5 days	PermaNet 3.0	Side 4	20	0	0	0	1	1	19	5
	RE04008	2022-03-24	Mud smeared	Resistant	3-5 days	PermaNet 3.0	Side 5	20	0	0	0	0	0	20	0
	IN03007	2022-03-24	Mud smeared	Resistant	3-5 days	PermaNet 3.0	Side 1	20	0	0	0	1	2	18	10
	IN03007	2022-03-24	Mud smeared	Resistant	3-5 days	PermaNet 3.0	Side 2	20	0	0	1	0	1	19	5
	IN03007	2022-03-24	Mud smeared	Resistant	3-5 days	PermaNet 3.0	Side 3/ roof	20	0	0	16	18	2	18	10
	IN03007	2022-03-24	Mud smeared	Resistant	3-5 days	PermaNet 3.0	Side 4	20	0	0	0	0	0	20	0
	IN03007	2022-03-24	Mud smeared	Resistant	3-5 days	PermaNet 3.0	Side 5	20	0	0	0	0	0	20	0
	PL04012	2022-03-24	Mud smeared	Resistant	3-5 days	PermaNet 3.0	Side 1	20	0	0	0	0	0	20	0
	PL04012	2022-03-24	Mud smeared	Resistant	3-5 days	PermaNet 3.0	Side 2	20	0	0	0	0	1	19	5
	PL04012	2022-03-24	Mud smeared	Resistant	3-5 days	PermaNet 3.0	Side 3/ roof	20	0	0	10	16	5	15	25
	PL04012	2022-03-24	Mud smeared	Resistant	3-5 days	PermaNet 3.0	Side 4	20	0	0	0	0	0	20	0
	PL04012	2022-03-24	Mud smeared	Resistant	3-5 days	PermaNet 3.0	Side 5	20	0	0	0	0	0	20	0
	PL11092	2022-03-24	Mud unsmeared	Resistant	3-5 days	PermaNet 3.0	Side 1	20	0	0	1	1	1	19	5
	PL11092	2022-03-24	Mud unsmeared	Resistant	3-5 days	PermaNet 3.0	Side 2	20	0	0	1	1	0	20	0
	PL11092	2022-03-24	Mud unsmeared	Resistant	3-5 days	PermaNet 3.0	Side 3/ roof	20	0	0	4	5	1	19	5
	PL11092	2022-03-24	Mud unsmeared	Resistant	3-5 days	PermaNet 3.0	Side 4	20	0	0	0	0	0	20	0
	PL11092	2022-03-24	Mud unsmeared	Resistant	3-5 days	PermaNet 3.0	Side 5	20	0	0	1	1	0	20	0
	RE04012	2022-03-24	Mud unsmeared	Resistant	3-5 days	PermaNet 3.0	Side 1	20	0	0	1	1	0	20	0
	RE04012	2022-03-24	Mud unsmeared	Resistant	3-5 days	PermaNet 3.0	Side 2	20	0	0	0	0	0	20	0
	RE04012	2022-03-24	Mud unsmeared	Resistant	3-5 days	PermaNet 3.0	Side 3/ roof	20	0	0	5	8	0	20	0
	RE04012	2022-03-24	Mud unsmeared	Resistant	3-5 days	PermaNet 3.0	Side 4	20	0	0	0	0	0	20	0
	RE04012	2022-03-24	Mud unsmeared	Resistant	3-5 days	PermaNet 3.0	Side 5	20	0	0	0	0	0	20	0
	INO3001	2022-03-24	Mud unsmeared	Resistant	3-5 days	PermaNet 3.0	Side 1	20	0	0	0	0	0	20	0
	INO3001	2022-03-24	Mud unsmeared	Resistant	3-5 days	PermaNet 3.0	Side 2	20	0	0	0	0	0	20	0
	INO3001	2022-03-24	Mud unsmeared	Resistant	3-5 days	PermaNet 3.0	Side 3/ roof	20	0	0	1	1	0	20	0
	INO3001	2022-03-24	Mud unsmeared	Resistant	3-5 days	PermaNet 3.0	Side 4	20	0	0	0	0	0	20	0
	INO3001	2022-03-24	Mud unsmeared	Resistant	3-5 days	PermaNet 3.0	Side 5	20	0	0	0	0	0	20	0
								1100	0	0	138	183	109	991	9.90909
								91.6667	0	0	12.5455	16.6364	9.90909
	Control positive			Resistant	3-5 days	Permanet 3.0	Side 1	20	0	0	2	2	10	10	50										48 hour	2.5	11	21.8
	Control positive		New net	Resistant	3-5 days	Permanet 3.0	Side 2	20	0	0	0	3	11	9	55
	Control positive			Resistant	3-5 days	Permanet 3.0	Side 3/roof	20	0	0	20	20	20	0	100
	Control positive			Resistant	3-5 days	Permanet 3.0	Side 3/roof	20	0	0	20	20	20	0	100
	Control positive			Resistant	3-5 days	Permanet 3.0	Side 1	20	0	0	2	2	5	15	25
	Control positive			Resistant	3-5 days	Permanet 3.0	Side 2	20	0	0	0	3	7	13	35
	Control positive			Resistant	3-5 days	Permanet 3.0	Side 3/roof	20	0	0	20	19	20	0	100
	Control positive			Resistant	3-5 days	Permanet 3.0	Side 3/roof	20	0	0	20	20	20	0	100
	Control positive			Resistant	3-5 days	Permanet 3.0	Side 1	20	0	0	2	2	7	13	35
	Control positive			Resistant	3-5 days	Permanet 3.0	Side 2	20	0	0	0	3	8	12	40
	Control positive			Resistant	3-5 days	Permanet 3.0	Side 3/roof	20	0	0	18	19	20	0	100
	Control positive			Resistant	3-5 days	Permanet 3.0	Side 3/roof	20	0	0	20	19	19	1	95
								240	0	0	124	132	167	73	69.5833
								100	0	0	51.6667	55	69.5833
	Control Negative			Resistant	3-5 days	untreated	Side 1	20	0	0	0	0	0	20	0
	Control Negative			Resistant	3-5 days	untreated	Side 2	20	0	0	0	0	0	20	0
	Control Negative			Resistant	3-5 days	untreated	Side 3/ roof	20	0	0	0	0	0	20	0
	Control Negative			Resistant	3-5 days	untreated	Side 4	20	0	0	0	0	0	20	0
	Control Negative			Resistant	3-5 days	untreated	Side 5	20	0	0	0	0	0	20	0
	Control Negative			Resistant	3-5 days	untreated	Side 1	20	0	0	0	0	0	20	0
	Control Negative			Resistant	3-5 days	untreated	Side 2	20	0	0	0	0	0	20	0
	Control Negative			Resistant	3-5 days	untreated	Side 3/ roof	20	0	0	0	0	0	20	0
	Control Negative			Resistant	3-5 days	untreated	Side 4	20	0	0	0	0	0	20	0
	Control Negative			Resistant	3-5 days	untreated	Side 5	20	0	0	0	0	0	20	0
								200	0	0	0	0	0	200	0
								100	0	0	0	0	0
	PL12067	2022-03-26	Cemented	kisumu strain	3-5 days	Permanet 2.0	Side 1	20	0	0	10	14	16	4	80
	PL12067	2022-03-26	Cemented	kisumu strain	3-5 days	Permanet 2.0	Side 2	20	0	0	9	10	20	0	100
	PL12067	2022-03-26	Cemented	kisumu strain	3-5 days	Permanet 2.0	Side 3/ roof	20	0	0	11	13	17	3	85
	PL12067	2022-03-26	Cemented	kisumu strain	3-5 days	Permanet 2.0	Side 4	20	0	0	5	13	14	6	70
	PL12067	2022-03-26	Cemented	kisumu strain	3-5 days	Permanet 2.0	Side 5	20	0	0	2	5	10	10	50
	PL12141	2022-03-26	Mud plastered	kisumu strain	3-5 days	Permanet 2.0	Side 1	20	0	0	9	11	15	5	75
	PL12141	2022-03-26	Mud plastered	kisumu strain	3-5 days	Permanet 2.0	Side 2	20	0	0	10	13	15	5	75
	PL12141	2022-03-26	Mud plastered	kisumu strain	3-5 days	Permanet 2.0	Side 3/ roof	20	0	0	11	11	12	8	60
	PL12141	2022-03-26	Mud plastered	kisumu strain	3-5 days	Permanet 2.0	Side 4	20	0	0	10	15	17	3	85
	PL12141	2022-03-26	Mud plastered	kisumu strain	3-5 days	Permanet 2.0	Side 5	20	0	0	4	5	19	1	95
	RE05013	2022-03-26	cemented	kisumu strain	3-5 days	Permanet 2.0	Side 1	20	0	0	6	16	9	11	45
	RE05013	2022-03-26	cemented	kisumu strain	3-5 days	Permanet 2.0	Side 2	20	0	0	5	14	14	6	70
	RE05013	2022-03-26	cemented	kisumu strain	3-5 days	Permanet 2.0	Side 3/ roof	20	0	0	5	13	17	3	85
	RE05013	2022-03-26	cemented	kisumu strain	3-5 days	Permanet 2.0	Side 4	20	0	0	3	10	18	2	90
	RE05013	2022-03-26	cemented	kisumu strain	3-5 days	Permanet 2.0	Side 5	20	0	0	3	16	14	6	70
	RE05016	2022-03-26	Mud plastered	kisumu strain	3-5 days	Permanet 2.0	Side 1	20	0	0	12	14	16	4	80
	RE05016	2022-03-26	Mud plastered	kisumu strain	3-5 days	Permanet 2.0	Side 2	20	0	0	12	18	15	5	75
	RE05016	2022-03-26	Mud plastered	kisumu strain	3-5 days	Permanet 2.0	Side 3/ roof	20	0	0	12	17	17	3	85
	RE05016	2022-03-26	Mud plastered	kisumu strain	3-5 days	Permanet 2.0	Side 4	20	0	0	15	20	20	0	100
	RE05016	2022-03-26	Mud plastered	kisumu strain	3-5 days	Permanet 2.0	Side 5	20	0	0	13	13	14	6	70
	RE05023	2022-03-26	Mudunsmeared	kisumu strain	3-5 days	Permanet 2.0	Side 1	20	0	0	9	12	11	9	55
	RE05023	2022-03-26	Mudunsmeared	kisumu strain	3-5 days	Permanet 2.0	Side 2	20	0	0	7	12	13	7	65
	RE05023	2022-03-26	Mudunsmeared	kisumu strain	3-5 days	Permanet 2.0	Side 3/ roof	20	0	0	13	14	14	6	70
	RE05023	2022-03-26	Mudunsmeared	kisumu strain	3-5 days	Permanet 2.0	Side 4	20	0	0	12	13	11	9	55
	RE05023	2022-03-26	Mudunsmeared	kisumu strain	3-5 days	Permanet 2.0	Side 5	20	0	0	10	11	12	8	60
	PLI2133	2022-03-26	Mud unsmeared	kisumu strain	3-5 days	Permanet 2.0	Side 1	20	0	0	8	13	17	3	85
	PLI2133	2022-03-26	Mud unsmeared	kisumu strain	3-5 days	Permanet 2.0	Side 2	20	0	0	10	14	16	4	80
	PLI2133	2022-03-26	Mud unsmeared	kisumu strain	3-5 days	Permanet 2.0	Side 3/ roof	20	0	0	11	13	11	9	55
	PLI2133	2022-03-26	Mud unsmeared	kisumu strain	3-5 days	Permanet 2.0	Side 4	20	0	0	13	14	15	5	75
	PLI2133	2022-03-26	Mud unsmeared	kisumu strain	3-5 days	Permanet 2.0	Side 5	20	0	0	14	14	19	1	95
								600	0	0	274	391	448	152	74.6667
								75	0	0	45.6667	65.1667	74.6667
	PL11092	2022-03-26	Mud unsmeared	kisumu strain	3-5 days	Permanet 3.0	Side 1	20	0	0	12	13	14	6	70
	PL11092	2022-03-26	Mud unsmeared	kisumu strain	3-5 days	Permanet 3.0	Side 2	20	0	0	14	20	15	5	75
	PL11092	2022-03-26	Mud unsmeared	kisumu strain	3-5 days	Permanet 3.0	Side 3/ roof	20	0	0	20	20	18	2	90
	PL11092	2022-03-26	Mud unsmeared	kisumu strain	3-5 days	Permanet 3.0	Side 4	20	0	0	12	16	18	2	90
	PL11092	2022-03-26	Mud unsmeared	kisumu strain	3-5 days	Permanet 3.0	Side 5	20	0	0	15	15	19	1	95
	INO3001	2022-03-26	Mud unsmeared	kisumu strain	3-5 days	Permanet 3.0	Side 1	20	0	0	9	12	13	7	65
	INO3001	2022-03-26	Mud unsmeared	kisumu strain	3-5 days	Permanet 3.0	Side 2	20	0	0	16	17	16	4	80
	INO3001	2022-03-26	Mud unsmeared	kisumu strain	3-5 days	Permanet 3.0	Side 3/ roof	20	0	0	16	20	20	0	100
	INO3001	2022-03-26	Mud unsmeared	kisumu strain	3-5 days	Permanet 3.0	Side 4	20	0	0	12	14	19	1	95
	INO3001	2022-03-26	Mud unsmeared	kisumu strain	3-5 days	Permanet 3.0	Side 5	20	0	0	11	14	15	5	75
	IN03007	2022-03-26	Mud smeared	kisumu strain	3-5 days	Permanet 3.0	Side 1	20	0	0	10	12	18	2	90
	IN03007	2022-03-26	Mud smeared	kisumu strain	3-5 days	Permanet 3.0	Side 2	20	0	0	12	14	17	3	85
	IN03007	2022-03-26	Mud smeared	kisumu strain	3-5 days	Permanet 3.0	Side 3/ roof	20	0	0	18	18	15	5	75
	IN03007	2022-03-26	Mud smeared	kisumu strain	3-5 days	Permanet 3.0	Side 4	20	0	0	12	17	18	2	90
	IN03007	2022-03-26	Mud smeared	kisumu strain	3-5 days	Permanet 3.0	Side 5	20	0	0	11	12	12	8	60
	PL04012	2022-03-26	Mud smeared	kisumu strain	3-5 days	Permanet 3.0	Side 1	20	0	0	10	6	16	4	80
	PL04012	2022-03-26	Mud smeared	kisumu strain	3-5 days	Permanet 3.0	Side 2	20	0	0	10	11	12	8	60
	PL04012	2022-03-26	Mud smeared	kisumu strain	3-5 days	Permanet 3.0	Side 3/ roof	20	0	0	20	20	20	0	100
	PL04012	2022-03-26	Mud smeared	kisumu strain	3-5 days	Permanet 3.0	Side 4	20	0	0	11	14	17	3	85
	PL04012	2022-03-26	Mud smeared	kisumu strain	3-5 days	Permanet 3.0	Side 5	20	0	0	12	14	19	1	95
	RE04008	2022-03-26	Mud smeared	kisumu strain	3-5 days	Permanet 3.0	Side 1	20	0	0	11	12	12	8	60
	RE04008	2022-03-26	Mud smeared	kisumu strain	3-5 days	Permanet 3.0	Side 2	20	0	0	11	10	19	1	95
	RE04008	2022-03-26	Mud smeared	kisumu strain	3-5 days	Permanet 3.0	Side 3/ roof	20	0	0	20	20	20	0	100
	RE04008	2022-03-26	Mud smeared	kisumu strain	3-5 days	Permanet 3.0	Side 4	20	0	0	12	12	13	7	65
	RE04008	2022-03-26	Mud smeared	kisumu strain	3-5 days	Permanet 3.0	Side 5	20	0	0	11	15	19	1	95
	PL02039	2022-03-26	cemented	kisumu strain	3-5 days	Permanet 3.0	Side 1	20	0	0	9	17	12	8	60
	PL02039	2022-03-26	cemented	kisumu strain	3-5 days	Permanet 3.0	Side 2	20	0	0	12	20	20	0	100
	PL02039	2022-03-26	cemented	kisumu strain	3-5 days	Permanet 3.0	Side 3/ roof	20	0	0	20	20	20	0	100
	PL02039	2022-03-26	cemented	kisumu strain	3-5 days	Permanet 3.0	Side 4	20	0	0	13	16	18	2	90
	PL02039	2022-03-26	cemented	kisumu strain	3-5 days	Permanet 3.0	Side 5	20	0	0	15	15	14	6	70
	IN03161	2022-03-26	Brick Cemented	kisumu strain	3-5 days	Permanet 3.0	Side 1	20	0	0	10	15	15	5	75
	IN03161	2022-03-26	Brick Cemented	kisumu strain	3-5 days	Permanet 3.0	Side 2	20	0	0	13	17	17	3	85
	IN03161	2022-03-26	Brick Cemented	kisumu strain	3-5 days	Permanet 3.0	Side 3/ roof	20	0	0	20	20	20	0	100
	IN03161	2022-03-26	Brick Cemented	kisumu strain	3-5 days	Permanet 3.0	Side 4	20	0	0	12	14	15	5	75
	IN03161	2022-03-26	Brick Cemented	kisumu strain	3-5 days	Permanet 3.0	Side 5	20	0	0	12	14	19	1	95
	PL04010	2022-03-26	Cemented	kisumu strain	3-5 days	Permanet 3.0	Side 1	20	0	0	10	12	13	7	65
	PL04010	2022-03-26	Cemented	kisumu strain	3-5 days	Permanet 3.0	Side 2	20	0	0	12	13	17	3	85
	PL04010	2022-03-26	Cemented	kisumu strain	3-5 days	Permanet 3.0	Side 3/ roof	20	0	0	17	18	19	1	95
	PL04010	2022-03-26	Cemented	kisumu strain	3-5 days	Permanet 3.0	Side 4	20	0	0	11	15	20	0	100
	PL04010	2022-03-26	Cemented	kisumu strain	3-5 days	Permanet 3.0	Side 5	20	0	0	10	13	20	0	100
	RE04001	2022-03-26	Cemented	kisumu strain	3-5 days	Permanet 3.0	Side 1	20	0	0	12	14	17	3	85
	RE04001	2022-03-26	Cemented	kisumu strain	3-5 days	Permanet 3.0	Side 2	20	0	0	11	14	17	3	85
	RE04001	2022-03-26	Cemented	kisumu strain	3-5 days	Permanet 3.0	Side 3/ roof	20	0	0	14	19	19	1	95
	RE04001	2022-03-26	Cemented	kisumu strain	3-5 days	Permanet 3.0	Side 4	20	0	0	13	15	16	4	80
	RE04001	2022-03-26	Cemented	kisumu strain	3-5 days	Permanet 3.0	Side 5	20	0	0	11	12	16	4	80
	PL02109	2022-03-26	Bricks	kisumu strain	3-5 days	Permanet 3.0	Side 1	20	0	0	10	12	16	4	80
	PL02109	2022-03-26	Bricks	kisumu strain	3-5 days	Permanet 3.0	Side 2	20	0	0	6	13	14	6	70
	PL02109	2022-03-26	Bricks	kisumu strain	3-5 days	Permanet 3.0	Side 3/ roof	20	0	0	11	17	20	0	100
	PL02109	2022-03-26	Bricks	kisumu strain	3-5 days	Permanet 3.0	Side 4	20	0	0	7	8	17	3	85
	PL02109	2022-03-26	Bricks	kisumu strain	3-5 days	Permanet 3.0	Side 5	20	0	0	11	12	13	7	65
								1000	0	0	630	743	838	162	83.8
								76.9231	0	0	63	74.3	83.8
UnusedNew Net	Control positive			kisumu strain	3-5 days	Permanet 3.0	Side 1	20	0	0	18	20	20	0	100										48 hour	2.5	11	21.8
UnusedNew Net	Control positive			kisumu strain	3-5 days	Permanet 3.0	Side 2	20	0	0	19	20	20	0	100
UnusedNew Net	Control positive			kisumu strain	3-5 days	Permanet 3.0	Side 3/roof	20	0	1	20	20	20	0	100
UnusedNew Net	Control positive			kisumu strain	3-5 days	Permanet 3.0	Side 3/roof	20	0	2	20	20	20	0	100
UnusedNew Net	Control positive			kisumu strain	3-5 days	Permanet 3.0	Side 1	20	0	0	20	20	20	0	100
UnusedNew Net	Control positive			kisumu strain	3-5 days	Permanet 3.0	Side 2	20	0	0	18	20	20	0	100
UnusedNew Net	Control positive			kisumu strain	3-5 days	Permanet 3.0	Side 3/roof	20	0	0	20	20	20	0	100
UnusedNew Net	Control positive			kisumu strain	3-5 days	Permanet 3.0	Side 3/roof	20	0	1	20	20	20	0	100
UnusedNew Net	Control positive			kisumu strain	3-5 days	Permanet 3.0	Side 1	20	0	0	18	19	20	0	100
UnusedNew Net	Control positive			kisumu strain	3-5 days	Permanet 3.0	Side 2	20	0	0	17	20	20	0	100
UnusedNew Net	Control positive			kisumu strain	3-5 days	Permanet 3.0	Side 3/roof	20	0	0	20	20	20	0	100
UnusedNew Net	Control positive			kisumu strain	3-5 days	Permanet 3.0	Side 3/roof	20	0	0	20	20	20	0	100
								240	0	4	230	239	240	0	100
								100	0	1.66667	95.8333	99.5833	100
	Control Negative			Kisumu strain	3-5 days	untreated	Side 1	20	0	0	0	0	0	20	0
	Control Negative			Kisumu strain	3-5 days	untreated	Side 2	20	0	0	0	0	1	19	5
	Control Negative			Kisumu strain	3-5 days	untreated	Side 3/ roof	20	0	0	0	0	0	20	0
	Control Negative			Kisumu strain	3-5 days	untreated	Side 4	20	0	0	0	0	0	20	0
	Control Negative			Kisumu strain	3-5 days	untreated	Side 5	20	0	0	0	0	0	20	0
	Control Negative			Kisumu strain	3-5 days	untreated	Side 1	20	0	0	0	0	0	20	0
	Control Negative			Kisumu strain	3-5 days	untreated	Side 2	20	0	0	0	0	0	20	0
	Control Negative			Kisumu strain	3-5 days	untreated	Side 3/ roof	20	0	0	0	0	0	20	0
	Control Negative			Kisumu strain	3-5 days	untreated	Side 4	20	0	0	0	0	0	20	0
	Control Negative			Kisumu strain	3-5 days	untreated	Side 5	20	0	0	0	0	0	20	0
								200	0	0	0	0	1	199	0.5
								100	0	0	0	0	0.5
	PL02039	2022-03-24	Cemented	Resistant	3-5 days	PermaNet 3.0	Side 3/ roof	20	0	0	19	20	19	1	95
	IN03161	2022-03-24	Brick cemented	Resistant	3-5 days	PermaNet 3.0	Side 3/ roof	20	0	0	20	20	20	0	100
	.PL04010	2022-03-24	Cemented	Resistant	3-5 days	PermaNet 3.0	Side 3/ roof	20	0	0	2	3	2	18	10
	RE04001	2022-03-24	Cemented	Resistant	3-5 days	PermaNet 3.0	Side 3/ roof	20	0	0	18	18	6	14	30
	PL02109	2022-03-24	Bricks	Resistant	3-5 days	PermaNet 3.0	Side 3/ roof	20	0	0	1	1	0	20	0
	RE04008	2022-03-24	Mud smeared	Resistant	3-5 days	PermaNet 3.0	Side 3/ roof	20	0	0	19	20	16	4	80
	IN03007	2022-03-24	Mud smeared	Resistant	3-5 days	PermaNet 3.0	Side 3/ roof	20	0	0	16	18	2	18	10
	PL04012	2022-03-24	Mud smeared	Resistant	3-5 days	PermaNet 3.0	Side 3/ roof	20	0	0	10	16	5	15	25
	PL11092	2022-03-24	Mud unsmeared	Resistant	3-5 days	PermaNet 3.0	Side 3/ roof	20	0	0	4	5	1	19	5
	RE04012	2022-03-24	Mud unsmeared	Resistant	3-5 days	PermaNet 3.0	Side 3/ roof	20	0	0	5	8	0	20	0
	INO3001	2022-03-24	Mud unsmeared	Resistant	3-5 days	PermaNet 3.0	Side 3/ roof	20	0	0	1	1	0	20	0
								220	0	0	115	130	71	149	32.2727
									0	0	52.2727	59.0909	32.2727
	PL02039	2022-03-24	Cemented	Resistant	3-5 days	PermaNet 3.0	Side 1	20	0	0	2	3	0	20	0
	PL02039	2022-03-24	Cemented	Resistant	3-5 days	PermaNet 3.0	Side 2	20	0	0	8	16	19	1	95
	PL02039	2022-03-24	Cemented	Resistant	3-5 days	PermaNet 3.0	Side 4	20	0	0	2	17	1	19	5
	PL02039	2022-03-24	Cemented	Resistant	3-5 days	PermaNet 3.0	Side 5	20	0	0	1	3	4	16	20
	IN03161	2022-03-24	Brick cemented	Resistant	3-5 days	PermaNet 3.0	Side 1	20	0	0	0	0	0	20	0
	IN03161	2022-03-24	Brick cemented	Resistant	3-5 days	PermaNet 3.0	Side 2	20	0	0	0	1	0	20	0
	IN03161	2022-03-24	Brick cemented	Resistant	3-5 days	PermaNet 3.0	Side 4	20	0	0	2	1	1	19	5
	IN03161	2022-03-24	Brick cemented	Resistant	3-5 days	PermaNet 3.0	Side 5	20	0	0	1	2	1	19	5
	.PL04010	2022-03-24	Cemented	Resistant	3-5 days	PermaNet 3.0	Side 1	20	0	0	0	0	0	20	0
	.PL04010	2022-03-24	Cemented	Resistant	3-5 days	PermaNet 3.0	Side 2	20	0	0	0	0	0	20	0
	.PL04010	2022-03-24	Cemented	Resistant	3-5 days	PermaNet 3.0	Side 4	20	0	0	0	0	0	20	0
	.PL04010	2022-03-24	Cemented	Resistant	3-5 days	PermaNet 3.0	Side 5	20	0	0	0	0	0	20	0
	RE04001	2022-03-24	Cemented	Resistant	3-5 days	PermaNet 3.0	Side 1	20	0	0	0	0	0	20	0
	RE04001	2022-03-24	Cemented	Resistant	3-5 days	PermaNet 3.0	Side 2	20	0	0	0	0	0	20	0
	RE04001	2022-03-24	Cemented	Resistant	3-5 days	PermaNet 3.0	Side 4	20	0	0	0	0	0	20	0
	RE04001	2022-03-24	Cemented	Resistant	3-5 days	PermaNet 3.0	Side 5	20	0	0	0	0	1	19	5
	PL02109	2022-03-24	Bricks	Resistant	3-5 days	PermaNet 3.0	Side 1	20	0	0	0	0	1	19	5
	PL02109	2022-03-24	Bricks	Resistant	3-5 days	PermaNet 3.0	Side 2	20	0	0	0	3	0	20	0
	PL02109	2022-03-24	Bricks	Resistant	3-5 days	PermaNet 3.0	Side 4	20	0	0	0	0	2	18	10
	PL02109	2022-03-24	Bricks	Resistant	3-5 days	PermaNet 3.0	Side 5	20	0	0	1	1	1	19	5
	RE04008	2022-03-24	Mud smeared	Resistant	3-5 days	PermaNet 3.0	Side 1	20	0	0	0	0	1	19	5
	RE04008	2022-03-24	Mud smeared	Resistant	3-5 days	PermaNet 3.0	Side 2	20	0	0	1	0	0	20	0
	RE04008	2022-03-24	Mud smeared	Resistant	3-5 days	PermaNet 3.0	Side 4	20	0	0	0	1	1	19	5
	RE04008	2022-03-24	Mud smeared	Resistant	3-5 days	PermaNet 3.0	Side 5	20	0	0	0	0	0	20	0
	IN03007	2022-03-24	Mud smeared	Resistant	3-5 days	PermaNet 3.0	Side 1	20	0	0	0	1	2	18	10
	IN03007	2022-03-24	Mud smeared	Resistant	3-5 days	PermaNet 3.0	Side 2	20	0	0	1	0	1	19	5
	IN03007	2022-03-24	Mud smeared	Resistant	3-5 days	PermaNet 3.0	Side 4	20	0	0	0	0	0	20	0
	IN03007	2022-03-24	Mud smeared	Resistant	3-5 days	PermaNet 3.0	Side 5	20	0	0	0	0	0	20	0
	PL04012	2022-03-24	Mud smeared	Resistant	3-5 days	PermaNet 3.0	Side 1	20	0	0	0	0	0	20	0
	PL04012	2022-03-24	Mud smeared	Resistant	3-5 days	PermaNet 3.0	Side 2	20	0	0	0	0	1	19	5
	PL04012	2022-03-24	Mud smeared	Resistant	3-5 days	PermaNet 3.0	Side 4	20	0	0	0	0	0	20	0
	PL04012	2022-03-24	Mud smeared	Resistant	3-5 days	PermaNet 3.0	Side 5	20	0	0	0	0	0	20	0
	PL11092	2022-03-24	Mud unsmeared	Resistant	3-5 days	PermaNet 3.0	Side 1	20	0	0	1	1	1	19	5
	PL11092	2022-03-24	Mud unsmeared	Resistant	3-5 days	PermaNet 3.0	Side 2	20	0	0	1	1	0	20	0
	PL11092	2022-03-24	Mud unsmeared	Resistant	3-5 days	PermaNet 3.0	Side 4	20	0	0	0	0	0	20	0
	PL11092	2022-03-24	Mud unsmeared	Resistant	3-5 days	PermaNet 3.0	Side 5	20	0	0	1	1	0	20	0
	RE04012	2022-03-24	Mud unsmeared	Resistant	3-5 days	PermaNet 3.0	Side 1	20	0	0	1	1	0	20	0
	RE04012	2022-03-24	Mud unsmeared	Resistant	3-5 days	PermaNet 3.0	Side 2	20	0	0	0	0	0	20	0
	RE04012	2022-03-24	Mud unsmeared	Resistant	3-5 days	PermaNet 3.0	Side 4	20	0	0	0	0	0	20	0
	RE04012	2022-03-24	Mud unsmeared	Resistant	3-5 days	PermaNet 3.0	Side 5	20	0	0	0	0	0	20	0
	INO3001	2022-03-24	Mud unsmeared	Resistant	3-5 days	PermaNet 3.0	Side 1	20	0	0	0	0	0	20	0
	INO3001	2022-03-24	Mud unsmeared	Resistant	3-5 days	PermaNet 3.0	Side 2	20	0	0	0	0	0	20	0
	INO3001	2022-03-24	Mud unsmeared	Resistant	3-5 days	PermaNet 3.0	Side 4	20	0	0	0	0	0	20	0
	INO3001	2022-03-24	Mud unsmeared	Resistant	3-5 days	PermaNet 3.0	Side 5	20	0	0	0	0	0	20	0
								880	0	0	23	53	38	842	4.31818
								91.6667	0	0	2.61364	6.02273	4.31818
	PL11092	2022-03-26	Mud unsmeared	kisumu strain	3-5 days	Permanet 3.0	Side 3/ roof	20	0	0	20	20	18	2	90
	INO3001	2022-03-26	Mud unsmeared	kisumu strain	3-5 days	Permanet 3.0	Side 3/ roof	20	0	0	16	20	20	0	100
	IN03007	2022-03-26	Mud smeared	kisumu strain	3-5 days	Permanet 3.0	Side 3/ roof	20	0	0	18	18	15	5	75
	PL04012	2022-03-26	Mud smeared	kisumu strain	3-5 days	Permanet 3.0	Side 3/ roof	20	0	0	20	20	20	0	100
	RE04008	2022-03-26	Mud smeared	kisumu strain	3-5 days	Permanet 3.0	Side 3/ roof	20	0	0	20	20	20	0	100
	PL02039	2022-03-26	cemented	kisumu strain	3-5 days	Permanet 3.0	Side 3/ roof	20	0	0	20	20	20	0	100
	IN03161	2022-03-26	Brick Cemented	kisumu strain	3-5 days	Permanet 3.0	Side 3/ roof	20	0	0	20	20	20	0	100
	PL04010	2022-03-26	Cemented	kisumu strain	3-5 days	Permanet 3.0	Side 3/ roof	20	0	0	17	18	19	1	95
	RE04001	2022-03-26	Cemented	kisumu strain	3-5 days	Permanet 3.0	Side 3/ roof	20	0	0	14	19	19	1	95
	PL02109	2022-03-26	Bricks	kisumu strain	3-5 days	Permanet 3.0	Side 3/ roof	20	0	0	11	17	20	0	100
								200	0	0	176	192	191	9	95.5
								100	0	0	88	96	95.5
	PL11092	2022-03-26	Mud unsmeared	kisumu strain	3-5 days	Permanet 3.0	Side 1	20	0	0	12	13	14	6	70
	PL11092	2022-03-26	Mud unsmeared	kisumu strain	3-5 days	Permanet 3.0	Side 2	20	0	0	14	20	15	5	75
	PL11092	2022-03-26	Mud unsmeared	kisumu strain	3-5 days	Permanet 3.0	Side 4	20	0	0	12	16	18	2	90
	PL11092	2022-03-26	Mud unsmeared	kisumu strain	3-5 days	Permanet 3.0	Side 5	20	0	0	15	15	19	1	95
	INO3001	2022-03-26	Mud unsmeared	kisumu strain	3-5 days	Permanet 3.0	Side 1	20	0	0	9	12	13	7	65
	INO3001	2022-03-26	Mud unsmeared	kisumu strain	3-5 days	Permanet 3.0	Side 2	20	0	0	16	17	16	4	80
	INO3001	2022-03-26	Mud unsmeared	kisumu strain	3-5 days	Permanet 3.0	Side 4	20	0	0	12	14	19	1	95
	INO3001	2022-03-26	Mud unsmeared	kisumu strain	3-5 days	Permanet 3.0	Side 5	20	0	0	11	14	15	5	75
	IN03007	2022-03-26	Mud smeared	kisumu strain	3-5 days	Permanet 3.0	Side 1	20	0	0	10	12	18	2	90
	IN03007	2022-03-26	Mud smeared	kisumu strain	3-5 days	Permanet 3.0	Side 2	20	0	0	12	14	17	3	85
	IN03007	2022-03-26	Mud smeared	kisumu strain	3-5 days	Permanet 3.0	Side 4	20	0	0	12	17	18	2	90
	IN03007	2022-03-26	Mud smeared	kisumu strain	3-5 days	Permanet 3.0	Side 5	20	0	0	11	12	12	8	60
	PL04012	2022-03-26	Mud smeared	kisumu strain	3-5 days	Permanet 3.0	Side 1	20	0	0	10	6	16	4	80
	PL04012	2022-03-26	Mud smeared	kisumu strain	3-5 days	Permanet 3.0	Side 2	20	0	0	10	11	12	8	60
	PL04012	2022-03-26	Mud smeared	kisumu strain	3-5 days	Permanet 3.0	Side 4	20	0	0	11	14	17	3	85
	PL04012	2022-03-26	Mud smeared	kisumu strain	3-5 days	Permanet 3.0	Side 5	20	0	0	12	14	19	1	95
	RE04008	2022-03-26	Mud smeared	kisumu strain	3-5 days	Permanet 3.0	Side 1	20	0	0	11	12	12	8	60
	RE04008	2022-03-26	Mud smeared	kisumu strain	3-5 days	Permanet 3.0	Side 2	20	0	0	11	10	19	1	95
	RE04008	2022-03-26	Mud smeared	kisumu strain	3-5 days	Permanet 3.0	Side 4	20	0	0	12	12	13	7	65
	RE04008	2022-03-26	Mud smeared	kisumu strain	3-5 days	Permanet 3.0	Side 5	20	0	0	11	15	19	1	95
	PL02039	2022-03-26	cemented	kisumu strain	3-5 days	Permanet 3.0	Side 1	20	0	0	9	17	12	8	60
	PL02039	2022-03-26	cemented	kisumu strain	3-5 days	Permanet 3.0	Side 2	20	0	0	12	20	20	0	100
	PL02039	2022-03-26	cemented	kisumu strain	3-5 days	Permanet 3.0	Side 4	20	0	0	13	16	18	2	90
	PL02039	2022-03-26	cemented	kisumu strain	3-5 days	Permanet 3.0	Side 5	20	0	0	15	15	14	6	70
	IN03161	2022-03-26	Brick Cemented	kisumu strain	3-5 days	Permanet 3.0	Side 1	20	0	0	10	15	15	5	75
	IN03161	2022-03-26	Brick Cemented	kisumu strain	3-5 days	Permanet 3.0	Side 2	20	0	0	13	17	17	3	85
	IN03161	2022-03-26	Brick Cemented	kisumu strain	3-5 days	Permanet 3.0	Side 4	20	0	0	12	14	15	5	75
	IN03161	2022-03-26	Brick Cemented	kisumu strain	3-5 days	Permanet 3.0	Side 5	20	0	0	12	14	19	1	95
	PL04010	2022-03-26	Cemented	kisumu strain	3-5 days	Permanet 3.0	Side 1	20	0	0	10	12	13	7	65
	PL04010	2022-03-26	Cemented	kisumu strain	3-5 days	Permanet 3.0	Side 2	20	0	0	12	13	17	3	85
	PL04010	2022-03-26	Cemented	kisumu strain	3-5 days	Permanet 3.0	Side 4	20	0	0	11	15	20	0	100
	PL04010	2022-03-26	Cemented	kisumu strain	3-5 days	Permanet 3.0	Side 5	20	0	0	10	13	20	0	100
	RE04001	2022-03-26	Cemented	kisumu strain	3-5 days	Permanet 3.0	Side 1	20	0	0	12	14	17	3	85
	RE04001	2022-03-26	Cemented	kisumu strain	3-5 days	Permanet 3.0	Side 2	20	0	0	11	14	17	3	85
	RE04001	2022-03-26	Cemented	kisumu strain	3-5 days	Permanet 3.0	Side 4	20	0	0	13	15	16	4	80
	RE04001	2022-03-26	Cemented	kisumu strain	3-5 days	Permanet 3.0	Side 5	20	0	0	11	12	16	4	80
	PL02109	2022-03-26	Bricks	kisumu strain	3-5 days	Permanet 3.0	Side 1	20	0	0	10	12	16	4	80
	PL02109	2022-03-26	Bricks	kisumu strain	3-5 days	Permanet 3.0	Side 2	20	0	0	6	13	14	6	70
	PL02109	2022-03-26	Bricks	kisumu strain	3-5 days	Permanet 3.0	Side 4	20	0	0	7	8	17	3	85
	PL02109	2022-03-26	Bricks	kisumu strain	3-5 days	Permanet 3.0	Side 5	20	0	0	11	12	13	7	65
								800	0	0	454	551	647	153	80.875
								76.9231	0	0	56.75	68.875	80.875

## Sheet: Sheet1-Controls
Cluster	Code	CollectionDate	Wall type	population	age (days)	ITN type	Side	No. Exposed	KD 00 min	3 mins	KD 30Min	KD60MIN	KD AFTER 24HR	Total alive	24 HR mortality(%
UnusedNew Net	Control positive			kisumu strain	3-5 days	Permanet 3.0	Side 1	20	0	0	18	20	20	0	100										48 hour	2.5	11	21.8
UnusedNew Net	Control positive			kisumu strain	3-5 days	Permanet 3.0	Side 2	20	0	0	19	20	20	0	100
UnusedNew Net	Control positive			kisumu strain	3-5 days	Permanet 3.0	Side 3/roof	20	0	1	20	20	20	0	100
UnusedNew Net	Control positive			kisumu strain	3-5 days	Permanet 3.0	Side 3/roof	20	0	2	20	20	20	0	100
UnusedNew Net	Control positive			kisumu strain	3-5 days	Permanet 3.0	Side 1	20	0	0	20	20	20	0	100
UnusedNew Net	Control positive			kisumu strain	3-5 days	Permanet 3.0	Side 2	20	0	0	18	20	20	0	100
UnusedNew Net	Control positive			kisumu strain	3-5 days	Permanet 3.0	Side 3/roof	20	0	0	20	20	20	0	100
UnusedNew Net	Control positive			kisumu strain	3-5 days	Permanet 3.0	Side 3/roof	20	0	1	20	20	20	0	100
UnusedNew Net	Control positive			kisumu strain	3-5 days	Permanet 3.0	Side 1	20	0	0	18	19	20	0	100
UnusedNew Net	Control positive			kisumu strain	3-5 days	Permanet 3.0	Side 2	20	0	0	17	20	20	0	100
UnusedNew Net	Control positive			kisumu strain	3-5 days	Permanet 3.0	Side 3/roof	20	0	0	20	20	20	0	100
UnusedNew Net	Control positive			kisumu strain	3-5 days	Permanet 3.0	Side 3/roof	20	0	0	20	20	20	0	100
	Control positive			kisumu strain	3-5 days	Permanet 3.0	Side 1	20	0	0	18	19	19	1	95
	Control positive			kisumu strain	3-5 days	Permanet 3.0	Side 2	20	0	0	17	20	20	0	100
	Control positive			kisumu strain	3-5 days	Permanet 3.0	Side 3/roof	20	0	0	20	20	20	0	100
	Control positive			kisumu strain	3-5 days	Permanet 3.0	Side 1	20	0	0	15	16	18	2	90
	Control positive			kisumu strain	3-5 days	Permanet 3.0	Side 2	20	0	0	16	18	19	1	95
	Control positive			kisumu strain	3-5 days	Permanet 3.0	Side 3/roof	20	0	0	20	20	20	0	100
	Control positive			kisumu strain	3-5 days	Permanet 3.0	Side 1	20	0	0	14	17	19	1	95
	Control positive			kisumu strain	3-5 days	Permanet 3.0	Side 2	20	0	0	18	19	19	1	95
	Control positive			kisumu strain	3-5 days	Permanet 3.0	Side 3/roof	20	0	0	20	20	20	0	100
	Control positive			kisumu strain	3-5 days	Permanet 3.0	Side 1	20	0	0	16	18	17	3	85
	Control positive			kisumu strain	3-5 days	Permanet 3.0	Side 2	20	0	0	17	19	20	0	100
	Control positive			kisumu strain	3-5 days	Permanet 3.0	Side 3/roof	20	0	0	18	20	20	0	100
								480	0	4	439	465	471	9	98.125
								100	0	0.833333	91.4583	96.875	98.125				0	0	41.0938	48.125	55.625
																	0	Column1
	Control positive			Resistant	3-5 days	Permanet 3.0	Side 1	20	0	0	2	2	0	20	0		0
	Control positive			Resistant	3-5 days	Permanet 3.0	Side 2	20	0	0	0	3	0	20	0		41.0938	Mean	28.9688
	Control positive			Resistant	3-5 days	Permanet 3.0	Side 3/roof	20	0	0	18	19	16	4	80		48.125	Standard Error	12.0476
	Control positive			Resistant	3-5 days	Permanet 3.0	Side 3/roof	20	0	0	20	20	18	2	90		55.625	Median	41.0938
	Control positive			Resistant	3-5 days	Permanet 3.0	Side 1	20	0	0	2	2	7	13	35			Mode	0
	Control positive			Resistant	3-5 days	Permanet 3.0	Side 2	20	0	0	4	7	8	12	40			Standard Deviation	26.9393
	Control positive			Resistant	3-5 days	Permanet 3.0	Side 3/roof	20	0	0	10	17	17	3	85			Sample Variance	725.728
	Control positive			Resistant	3-5 days	Permanet 3.0	Side 3/roof	20	0	0	11	16	17	3	85			Kurtosis	-3.08801
	Control positive			Resistant	3-5 days	Permanet 3.0	Side 1	20	0	0	2	2	10	10	50			Skewness	-0.444734						48 hour	2.5	11	21.8
	Control positive		New net	Resistant	3-5 days	Permanet 3.0	Side 2	20	0	0	0	3	11	9	55			Range	55.625
	Control positive			Resistant	3-5 days	Permanet 3.0	Side 3/roof	20	0	0	20	20	20	0	100			Minimum	0
	Control positive			Resistant	3-5 days	Permanet 3.0	Side 3/roof	20	0	0	20	20	20	0	100			Maximum	55.625
	Control positive			Resistant	3-5 days	Permanet 3.0	Side 1	20	0	0	2	2	5	15	25			Sum	144.844
	Control positive			Resistant	3-5 days	Permanet 3.0	Side 2	20	0	0	0	3	7	13	35			Count	5
	Control positive			Resistant	3-5 days	Permanet 3.0	Side 3/roof	20	0	0	20	19	20	0	100			Confidence Level(95.0%)	33.4496
	Control positive			Resistant	3-5 days	Permanet 3.0	Side 3/roof	20	0	0	20	20	20	0	100
	Control positive			Resistant	3-5 days	Permanet 3.0	Side 1	20	0	0	2	2	7	13	35
	Control positive			Resistant	3-5 days	Permanet 3.0	Side 2	20	0	0	0	3	8	12	40
	Control positive			Resistant	3-5 days	Permanet 3.0	Side 3/roof	20	0	0	18	19	20	0	100
	Control positive			Resistant	3-5 days	Permanet 3.0	Side 3/roof	20	0	0	20	19	19	1	95
control 2				Resistant	3	perm 3.0	1	20	0	0	0	2	0	20	0
Control 2				Resistant	3	perm 3.0	3	20	0	0	1	4	16	4	80
control 3				Resistant	3	perm 3.0	1	20	0	0	0	1	0	20	0
Control 3				Resistant	3	perm 3.0	3	20	0	0	3	5	18	2	90
control 2				Resistant	3	perm 3.0	1	20	0	0	2	2	6	14	30
Control 3				Resistant	3	perm 3.0	3	20	0	0	20	20	8	12	40
control 2				Resistant	3	perm 3.0	1	20	0	0	2	3	4	16	20
Control 3				Resistant	3	perm 3.0	3	20	0	0	18	19	18	2	90
control 2				Resistant	3	perm 3.0	1	20	0	0	0	0	0	20	0
Control 3				Resistant	3	perm 3.0	3	20	0	0	20	20	17	3	85
control 2				Resistant	3	perm 3.0	1	20	0	0	2	4	6	14	30
Control 3				Resistant	3	perm 3.0	3	20	0	0	4	10	13	7	65
								640	0	0	263	308	356	284	55.625
								100	0	0	41.0938	48.125	55.625
Control 1				Resistant	3	Perm 2.0	1	20	0	0	0	1	1	19	5
Control 1				Resistant	3	Perm 2.0	3	20	0	0	0	1	1	19	5
Control 1				Resistant	3	Perm 2.0	1	20	0	0	4	8	1	19	5
Control 1				Resistant	3	Perm 2.0	1	20	0	0	3	4	1	19	5
Control 1				Resistant	3	Perm 2.0	1	20	0	0	0	0	3	17	15
Control 1				Resistant	3	Perm 2.0	1	20	0	0	1	2	3	17	15
Control 1				Resistant	3	Perm 2.0	2	20	0	0	6	8	16	4	80
Control 1				Resistant	3	Perm 2.0	2	20	0	0	5	9	13	7	65
Control 1				Resistant	3	Perm 2.0	1	20	0	0	0	4	16	4	80
Control 1				Resistant	3	Perm 2.0	1	20	0	0	3	4	16	4	80
Control 1				Resistant	3	Perm 2.0	2	20	0	0	8	8	4	16	20
Control 1				Resistant	3	Perm 2.0	2	20	0	0	10	12	8	12	40
Control 1				Resistant	3	Perm 2.0	1	20	0	0	10	10	9	11	45
Control 1				Resistant	3	Perm 2.0	2	20	0	0	6	6	7	13	35
Control 1				Resistant	3	Perm 2.0	2	20	0	0	4	8	4	16	20
Control 1				Resistant	3	Perm 2.0	1	20	0	0	2	4	7	13	35
Control 1				Resistant	3	Perm 2.0	1	20	0	0	3	7	9	11	45		0	0	23.6207	31.3793	36.8966
Control 1				Resistant	3	Perm 2.0	2	20	0	0	5	8	7	13	35
Control 1				Resistant	3	Perm 2.0	2	20	0	0	10	8	9	11	45		0	Column1
Control 1				Resistant	3	Perm 2.0	1	20	0	0	10	12	9	11	45		0
Control 1				Resistant	3	Perm 2.0	2	20	0	0	2	4	8	12	40		23.6207	Mean	13.75
				Resistant	3	Perm 2.0		20	0	0	9	9	4	16	20		31.3793	Standard Error	8.095
Control 1				Resistant	3	Perm 2.0	2	20	0	0	7	6	7	13	35		36.8966	Median	11.8103
Control 1				Resistant	3	Perm 2.0	2	20	0	0	8	10	8	12	40			Mode	0
Control 1				Resistant	3	Perm 2.0	1	20	0	0	1	3	8	12	40			Standard Deviation	16.19
Control 1				Resistant	3	Perm 2.0	1	20	0	0	4	5	9	11	45			Sample Variance	262.116
Control 1				Resistant	3	Perm 2.0	2	20	0	0	7	7	9	11	45			Kurtosis	-4.88469
Control 1				Resistant	3	Perm 2.0	2	20	0	0	3	9	9	11	45			Skewness	0.195043
Control 1				Resistant	3	Perm 2.0	1	20	0	0	6	5	8	12	40			Range	31.3793
								580	0	0	137	182	214	366	36.8966			Minimum	0
								100	0	0	23.6207	31.3793	36.8966					Maximum	31.3793
																		Sum	55
Control 2				Kisumu	3	Perm 2.0	1	20	0	0	20	20	20	0	100			Count	4
Control 2				Kisumu	3	Perm 2.0	2	20	0	0	20	20	19	1	95			Confidence Level(95.0%)	25.7619
Control 2				Kisumu	3	Perm 2.0	1	20	0	0	19	20	18	2	90
Control 2				Kisumu	3	Perm 2.0	2	20	0	0	18	20	20	0	100
Control 2				Kisumu	3	Perm 2.0	1	20	0	0	19	20	20	0	100
Control 2				Kisumu	3	Perm 2.0	2	20	0	0	20	20	19	1	95
Control 2				Kisumu	3	Perm 2.0	1	20	0	0	20	20	20	0	100
Control 2				Kisumu	3	Perm 2.0	2	20	0	0	20	20	20	0	100
Control 2				Kisumu	3	Perm 2.0	1	20	0	0	19	19	19	1	95
Control 2				Kisumu	3	Perm 2.0	2	20	0	0	19	20	20	0	100
Control 2				Kisumu	3	Perm 2.0	1	20	0	0	18	19	20	0	100
Control 2				Kisumu	3	Perm 2.0	2	20	0	0	20	20	18	2	90
Control 2				Kisumu	3	Perm 2.0	1	20	0	0	20	20	19	1	95
Control 2				Kisumu	3	Perm 2.0	2	20	0	0	20	20	20	0	100
Control 2				Kisumu	3	Perm 2.0	1	20	0	0	19	20	20	0	100
Control 2				Kisumu	3	Perm 2.0	2	20	0	0	19	20	20	0	100
Control 2				Kisumu	3	Perm 2.0	1	20	0	0	20	20	20	0	100
Control 2				Kisumu	3	Perm 2.0	2	20	0	0	20	20	20	0	100
Control 2				Kisumu	3	Perm 2.0	1	20	0	0	18	19	20	0	100
Control 2				Kisumu	3	Perm 2.0	2	20	0	0	18	19	18	2	90
Control 2				Kisumu	3	Perm 2.0	1	20	0	0	20	20	20	0	100
Control 2				Kisumu	3	Perm 2.0	2	20	0	0	18	19	18	2	90		0	0	95.4688	97.9688	97.6562
Control 2				Kisumu	3	Perm 2.0	1	20	0	0	18	18	20	0	100		0	Column1
Control 2				Kisumu	3	Perm 2.0	2	20	0	0	20	20	20	0	100		0
Control 2				Kisumu	3	Perm 2.0	1	20	0	0	18	20	20	0	100		95.4688	Mean	48.3594
Control 2				Kisumu	3	Perm 2.0	2	20	0	0	18	19	20	0	100		97.9688	Standard Error	27.925
Control 2				Kisumu	3	Perm 2.0	1	20	0	0	18	19	20	0	100		97.6562	Median	47.7344
Control 2				Kisumu	3	Perm 2.0	2	20	0	0	20	20	20	0	100
Control 2				Kisumu	3	Perm 2.0	1	20	0	0	20	20	20	0	100
Control 2				Kisumu	3	Perm 2.0	2	20	0	0	18	18	20	0	100
Control 2				Kisumu	3	Perm 2.0	1	20	0	0	17	18	19	1	95
Control 2				Kisumu	3	Perm 2.0	2	20	0	0	20	20	18	2	90
								640	0	0	611	627	625	15	97.6562
								100	0	0	95.4688	97.9688	97.6562
UnusedNew Net	Control positive			kisumu strain	3-5 days	Permanet 3.0	Side 3/roof	20	0	1	20	20	20	0	100
UnusedNew Net	Control positive			kisumu strain	3-5 days	Permanet 3.0	Side 3/roof	20	0	2	20	20	20	0	100
UnusedNew Net	Control positive			kisumu strain	3-5 days	Permanet 3.0	Side 3/roof	20	0	0	20	20	20	0	100
UnusedNew Net	Control positive			kisumu strain	3-5 days	Permanet 3.0	Side 3/roof	20	0	1	20	20	20	0	100
UnusedNew Net	Control positive			kisumu strain	3-5 days	Permanet 3.0	Side 3/roof	20	0	0	20	20	20	0	100
UnusedNew Net	Control positive			kisumu strain	3-5 days	Permanet 3.0	Side 3/roof	20	0	0	20	20	20	0	100
	Control positive			kisumu strain	3-5 days	Permanet 3.0	Side 3/roof	20	0	0	20	20	20	0	100
	Control positive			kisumu strain	3-5 days	Permanet 3.0	Side 3/roof	20	0	0	20	20	20	0	100
	Control positive			kisumu strain	3-5 days	Permanet 3.0	Side 3/roof	20	0	0	20	20	20	0	100
	Control positive			kisumu strain	3-5 days	Permanet 3.0	Side 3/roof	20	0	0	18	20	20	0	100
								200	0	4	198	200	200	0	100
								100	0	2	99	100	100				0	0	41.0938	48.125	55.625
UnusedNew Net	Control positive			kisumu strain	3-5 days	Permanet 3.0	Side 1	20	0	0	18	20	20	0	100										48 hour	2.5	11	21.8
UnusedNew Net	Control positive			kisumu strain	3-5 days	Permanet 3.0	Side 2	20	0	0	19	20	20	0	100
UnusedNew Net	Control positive			kisumu strain	3-5 days	Permanet 3.0	Side 1	20	0	0	20	20	20	0	100
UnusedNew Net	Control positive			kisumu strain	3-5 days	Permanet 3.0	Side 2	20	0	0	18	20	20	0	100
UnusedNew Net	Control positive			kisumu strain	3-5 days	Permanet 3.0	Side 1	20	0	0	18	19	20	0	100
UnusedNew Net	Control positive			kisumu strain	3-5 days	Permanet 3.0	Side 2	20	0	0	17	20	20	0	100
	Control positive			kisumu strain	3-5 days	Permanet 3.0	Side 1	20	0	0	18	19	19	1	95
	Control positive			kisumu strain	3-5 days	Permanet 3.0	Side 2	20	0	0	17	20	20	0	100
	Control positive			kisumu strain	3-5 days	Permanet 3.0	Side 1	20	0	0	15	16	18	2	90
	Control positive			kisumu strain	3-5 days	Permanet 3.0	Side 2	20	0	0	16	18	19	1	95
	Control positive			kisumu strain	3-5 days	Permanet 3.0	Side 1	20	0	0	14	17	19	1	95
	Control positive			kisumu strain	3-5 days	Permanet 3.0	Side 2	20	0	0	18	19	19	1	95
	Control positive			kisumu strain	3-5 days	Permanet 3.0	Side 1	20	0	0	16	18	17	3	85
	Control positive			kisumu strain	3-5 days	Permanet 3.0	Side 2	20	0	0	17	19	20	0	100
								280	0	0	241	265	271	9	96.7857
								100	0	0	86.0714	94.6429	96.7857				0	0	41.0938	48.125	55.625
	Control positive			Resistant	3-5 days	Permanet 3.0	Side 3/roof	20	0	0	18	19	16	4	80		48.125	Standard Error	12.0476
	Control positive			Resistant	3-5 days	Permanet 3.0	Side 3/roof	20	0	0	20	20	18	2	90		55.625	Median	41.0938
	Control positive			Resistant	3-5 days	Permanet 3.0	Side 3/roof	20	0	0	10	17	17	3	85			Sample Variance	725.728
	Control positive			Resistant	3-5 days	Permanet 3.0	Side 3/roof	20	0	0	11	16	17	3	85			Kurtosis	-3.08801
	Control positive			Resistant	3-5 days	Permanet 3.0	Side 3/roof	20	0	0	20	20	20	0	100			Minimum	0
	Control positive			Resistant	3-5 days	Permanet 3.0	Side 3/roof	20	0	0	20	20	20	0	100			Maximum	55.625
	Control positive			Resistant	3-5 days	Permanet 3.0	Side 3/roof	20	0	0	20	19	20	0	100			Confidence Level(95.0%)	33.4496
	Control positive			Resistant	3-5 days	Permanet 3.0	Side 3/roof	20	0	0	20	20	20	0	100
	Control positive			Resistant	3-5 days	Permanet 3.0	Side 3/roof	20	0	0	18	19	20	0	100
	Control positive			Resistant	3-5 days	Permanet 3.0	Side 3/roof	20	0	0	20	19	19	1	95
Control 2				Resistant	3	perm 3.0	3	20	0	0	1	4	16	4	80
Control 3				Resistant	3	perm 3.0	3	20	0	0	3	5	18	2	90
Control 3				Resistant	3	perm 3.0	3	20	0	0	20	20	8	12	40
Control 3				Resistant	3	perm 3.0	3	20	0	0	18	19	18	2	90
Control 3				Resistant	3	perm 3.0	3	20	0	0	20	20	17	3	85
Control 3				Resistant	3	perm 3.0	3	20	0	0	4	10	13	7	65
								320	0	0	243	267	277	43	86.5625
								100	0	0	75.9375	83.4375	86.5625
	Control positive			Resistant	3-5 days	Permanet 3.0	Side 1	20	0	0	2	2	0	20	0		0
	Control positive			Resistant	3-5 days	Permanet 3.0	Side 2	20	0	0	0	3	0	20	0		41.0938	Mean	28.9688
	Control positive			Resistant	3-5 days	Permanet 3.0	Side 1	20	0	0	2	2	7	13	35			Mode	0
	Control positive			Resistant	3-5 days	Permanet 3.0	Side 2	20	0	0	4	7	8	12	40			Standard Deviation	26.9393
	Control positive			Resistant	3-5 days	Permanet 3.0	Side 1	20	0	0	2	2	10	10	50			Skewness	-0.444734						48 hour	2.5	11	21.8
	Control positive		New net	Resistant	3-5 days	Permanet 3.0	Side 2	20	0	0	0	3	11	9	55			Range	55.625
	Control positive			Resistant	3-5 days	Permanet 3.0	Side 1	20	0	0	2	2	5	15	25			Sum	144.844
	Control positive			Resistant	3-5 days	Permanet 3.0	Side 2	20	0	0	0	3	7	13	35			Count	5
	Control positive			Resistant	3-5 days	Permanet 3.0	Side 1	20	0	0	2	2	7	13	35
	Control positive			Resistant	3-5 days	Permanet 3.0	Side 2	20	0	0	0	3	8	12	40		0	0	86.0714	94.6429	96.7857
control 2				Resistant	3	perm 3.0	1	20	0	0	0	2	0	20	0		0	Column1
control 3				Resistant	3	perm 3.0	1	20	0	0	0	1	0	20	0		0
control 2				Resistant	3	perm 3.0	1	20	0	0	2	2	6	14	30		86.0714	Mean	45.1786
control 2				Resistant	3	perm 3.0	1	20	0	0	2	3	4	16	20		94.6429	Standard Error	26.1425
control 2				Resistant	3	perm 3.0	1	20	0	0	0	0	0	20	0		96.7857	Median	43.0357
control 2				Resistant	3	perm 3.0	1	20	0	0	2	4	6	14	30			Mode	0
								320	0	0	20	41	79	241	24.6875			Standard Deviation	52.2849
								100	0	0	6.25	12.8125	24.6875					Sample Variance	2733.72
																		Kurtosis	-5.86608
																		Skewness	0.0232225
																		Range	94.6429
																		Minimum	0
																		Maximum	94.6429
																		Sum	180.714
																		Count	4

## Sheet: June 2022-6
Cluster	Code	collection date	Wall type	population	age (days)	ITN type	Side	No. Exposed	KD 00 min	3 mins	KD 30Min	KD60MIN	KD AFTER 24HR	Total alive	24 HR mortality(%
	IN05085	2022-06-13	Cemented	Resistant	3-5 days	Permanet 2.0	Side 1	20	0	0	0	1	0	20	0
	IN05085	2022-06-13	Cemented	Resistant	3-5 days	Permanet 2.0	Side 2	20	0	0	0	0	0	20	0
	IN05085	2022-06-13	Cemented	Resistant	3-5 days	Permanet 2.0	Side 3/ roof	20	0	0	0	0	1	19	5
	IN05085	2022-06-13	Cemented	Resistant	3-5 days	Permanet 2.0	Side 4	20	0	0	0	0	0	20	0
	IN05085	2022-06-13	Cemented	Resistant	3-5 days	Permanet 2.0	Side 5	20	0	0	0	0	0	20	0
	NB10109	2022-06-13	Brickstone	Resistant	3-5 days	Permanet 2.0	Side 1	20	0	0	0	0	0	20	0
	NB10109	2022-06-13	Brickstone	Resistant	3-5 days	Permanet 2.0	Side 2	20	0	0	0	0	0	20	0
	NB10109	2022-06-13	Brickstone	Resistant	3-5 days	Permanet 2.0	Side 3/ roof	20	0	0	0	0	0	20	0
	NB10109	2022-06-13	Brickstone	Resistant	3-5 days	Permanet 2.0	Side 4	20	0	0	0	0	0	20	0
	NB10109	2022-06-13	Brickstone	Resistant	3-5 days	Permanet 2.0	Side 5	20	0	0	0	0	0	20	0
	RE05100	2022-06-13	Mud plastered	Resistant	3-5 days	Permanet 2.0	Side 1	20	0	0	0	0	0	20	0
	RE05100	2022-06-13	Mud plastered	Resistant	3-5 days	Permanet 2.0	Side 2	20	0	0	0	0	0	20	0
	RE05100	2022-06-13	Mud plastered	Resistant	3-5 days	Permanet 2.0	Side 3/ roof	20	0	0	0	0	2	18	10
	RE05100	2022-06-13	Mud plastered	Resistant	3-5 days	Permanet 2.0	Side 4	20	0	0	0	0	0	20	0
	RE05100	2022-06-13	Mud plastered	Resistant	3-5 days	Permanet 2.0	Side 5	20	0	0	0	0	0	20	0
	INO5019	2022-06-13	Mud smeared	Resistant	3-5 days	Permanet 2.0	Side 1	20	0	0	0	0	1	19	5
	INO5019	2022-06-13	Mud smeared	Resistant	3-5 days	Permanet 2.0	Side 2	20	0	0	2	2	0	20	0
	INO5019	2022-06-13	Mud smeared	Resistant	3-5 days	Permanet 2.0	Side 3/ roof	20	0	0	1	2	2	18	10
	INO5019	2022-06-13	Mud smeared	Resistant	3-5 days	Permanet 2.0	Side 4	20	0	0	0	0	0	20	0
	INO5019	2022-06-13	Mud smeared	Resistant	3-5 days	Permanet 2.0	Side 5	20	0	0	0	0	0	20	0
	RE05029	2022-06-13	Mud unsmeared	Resistant	3-5 days	Permanet 2.0	Side 1	20	0	0	0	0	0	20	0
	RE05029	2022-06-13	Mud unsmeared	Resistant	3-5 days	Permanet 2.0	Side 2	20	0	0	0	0	0	20	0
	RE05029	2022-06-13	Mud unsmeared	Resistant	3-5 days	Permanet 2.0	Side 3/ roof	20	0	0	0	0	0	20	0
	RE05029	2022-06-13	Mud unsmeared	Resistant	3-5 days	Permanet 2.0	Side 4	20	0	0	0	0	1	19	5
	RE05029	2022-06-13	Mud unsmeared	Resistant	3-5 days	Permanet 2.0	Side 5	20	0	0	0	0	0	20	0
	RE05117	2022-06-13	Mud smeared	Resistant	3-5 days	Permanet 2.0	Side 1	20	0	0	0	0	0	20	0
	RE05117	2022-06-13	Mud smeared	Resistant	3-5 days	Permanet 2.0	Side 2	20	0	0	0	0	1	19	5
	RE05117	2022-06-13	Mud smeared	Resistant	3-5 days	Permanet 2.0	Side 3/ roof	20	0	0	0	0	0	20	0
	RE05117	2022-06-13	Mud smeared	Resistant	3-5 days	Permanet 2.0	Side 4	20	0	0	1	1	0	20	0
	RE05117	2022-06-13	Mud smeared	Resistant	3-5 days	Permanet 2.0	Side 5	20	0	0	0	0	1	19	5
	PL02067	2022-06-13	Mud plastered	Resistant	3-5 days	Permanet 2.0	Side 1	20	0	0	0	0	1	19	5
	PL02067	2022-06-13	Mud plastered	Resistant	3-5 days	Permanet 2.0	Side 2	20	0	0	0	0	2	18	10
	PL02067	2022-06-13	Mud plastered	Resistant	3-5 days	Permanet 2.0	Side 3/ roof	20	0	0	2	2	1	19	5
	PL02067	2022-06-13	Mud plastered	Resistant	3-5 days	Permanet 2.0	Side 4	20	0	0	0	0	1	19	5
	PL02067	2022-06-13	Mud plastered	Resistant	3-5 days	Permanet 2.0	Side 5	20	0	0	0	0	1	19	5
	PL08027	2022-06-13	Brickstone	Resistant	3-5 days	Permanet 2.0	Side 1	20	0	0	0	0	0	20	0
	PL08027	2022-06-13	Brickstone	Resistant	3-5 days	Permanet 2.0	Side 2	20	0	0	0	0	0	20	0
	PL08027	2022-06-13	Brickstone	Resistant	3-5 days	Permanet 2.0	Side 3/ roof	20	0	0	4	6	2	18	10
	PL08027	2022-06-13	Brickstone	Resistant	3-5 days	Permanet 2.0	Side 4	20	0	0	2	3	1	19	5
	PL08027	2022-06-13	Brickstone	Resistant	3-5 days	Permanet 2.0	Side 5	20	0	0	0	0	0	20	0
	PL08041	2022-06-13	Mud unsmeared	Resistant	3-5 days	Permanet 2.0	Side 1	20	0	0	0	0	0	20	0
	PL08041	2022-06-13	Mud unsmeared	Resistant	3-5 days	Permanet 2.0	Side 2	20	0	0	0	0	0	20	0
	PL08041	2022-06-13	Mud unsmeared	Resistant	3-5 days	Permanet 2.0	Side 3/ roof	20	0	0	2	2	3	17	15
	PL08041	2022-06-13	Mud unsmeared	Resistant	3-5 days	Permanet 2.0	Side 4	20	0	0	2	1	0	20	0
	PL08041	2022-06-13	Mud unsmeared	Resistant	3-5 days	Permanet 2.0	Side 5	20	0	0	0	0	0	20	0
								900	0	0	16	20	21	879	2.33333
									0	0	1.77778	2.22222	2.33333
	RE0412	2022-06-13	Mud unsmeared	Resistant	3-5 days	PermaNet 3.0	Side 1	20	0	0	1	1	0	20	0
	RE0412	2022-06-13	Mud unsmeared	Resistant	3-5 days	PermaNet 3.0	Side 2	20	0	0	0	0	0	20	0
	RE0412	2022-06-13	Mud unsmeared	Resistant	3-5 days	PermaNet 3.0	Side 3/ roof	20	0	0	5	8	0	20	0
	RE0412	2022-06-13	Mud unsmeared	Resistant	3-5 days	PermaNet 3.0	Side 4	20	0	0	0	0	0	20	0
	RE0412	2022-06-13	Mud unsmeared	Resistant	3-5 days	PermaNet 3.0	Side 5	20	0	0	0	0	0	20	0
	PL04105	2022-06-13	Mud unsmeared	Resistant	3-5 days	PermaNet 3.0	Side 1	20	0	0	0	0	0	20	0
	PL04105	2022-06-13	Mud unsmeared	Resistant	3-5 days	PermaNet 3.0	Side 2	20	0	0	0	1	0	20	0
	PL04105	2022-06-13	Mud unsmeared	Resistant	3-5 days	PermaNet 3.0	Side 3/ roof	20	0	0	10	16	2	18	10
	PL04105	2022-06-13	Mud unsmeared	Resistant	3-5 days	PermaNet 3.0	Side 4	20	0	0	0	3	0	20	0
	PL04105	2022-06-13	Mud unsmeared	Resistant	3-5 days	PermaNet 3.0	Side 5	20	0	0	0	0	0	20	0
	PL11154	2022-06-13	Mud unsmeared	Resistant	3-5 days	PermaNet 3.0	Side 1	20	0	0	1	2	0	20	0
	PL11154	2022-06-13	Mud unsmeared	Resistant	3-5 days	PermaNet 3.0	Side 2	20	0	0	0	0	1	19	5
	PL11154	2022-06-13	Mud unsmeared	Resistant	3-5 days	PermaNet 3.0	Side 3/ roof	20	0	0	15	18	4	16	20
	PL11154	2022-06-13	Mud unsmeared	Resistant	3-5 days	PermaNet 3.0	Side 4	20	0	0	0	3	0	20	0
	PL11154	2022-06-13	Mud unsmeared	Resistant	3-5 days	PermaNet 3.0	Side 5	20	0	0	2	1	2	18	10
	INO5021	2022-06-13	Mud unsmeared	Resistant	3-5 days	PermaNet 3.0	Side 1	20	0	0	0	0	0	20	0
	INO5021	2022-06-13	Mud unsmeared	Resistant	3-5 days	PermaNet 3.0	Side 2	20	0	0	0	0	0	20	0
	INO5021	2022-06-13	Mud unsmeared	Resistant	3-5 days	PermaNet 3.0	Side 3/ roof	20	0	0	0	0	0	20	0
	INO5021	2022-06-13	Mud unsmeared	Resistant	3-5 days	PermaNet 3.0	Side 4	20	0	0	0	0	0	20	0
	INO5021	2022-06-13	Mud unsmeared	Resistant	3-5 days	PermaNet 3.0	Side 5	20	0	0	0	0	0	20	0
	PL02021	2022-06-13	Plastered	Resistant	3-5 days	PermaNet 3.0	Side 1	20	0	0	1	1	0	20	0
	PL02021	2022-06-13	Plastered	Resistant	3-5 days	PermaNet 3.0	Side 2	20	0	0	0	0	1	19	5
	PL02021	2022-06-13	Plastered	Resistant	3-5 days	PermaNet 3.0	Side 3/ roof	20	0	0	7	8	1	19	5
	PL02021	2022-06-13	Plastered	Resistant	3-5 days	PermaNet 3.0	Side 4	20	0	0	0	0	0	20	0
	PL02021	2022-06-13	Plastered	Resistant	3-5 days	PermaNet 3.0	Side 5	20	0	0	1	1	0	20	0
	IN08004	2022-06-13	Cement	Resistant	3-5 days	PermaNet 3.0	Side 1	20	0	0	0	0	0	20	0
	IN08004	2022-06-13	Cement	Resistant	3-5 days	PermaNet 3.0	Side 2	20	0	0	0	1	1	19	5
	IN08004	2022-06-13	Cement	Resistant	3-5 days	PermaNet 3.0	Side 3/ roof	20	0	0	17	19	8	12	40
	IN08004	2022-06-13	Cement	Resistant	3-5 days	PermaNet 3.0	Side 4	20	0	0	0	0	1	19	5
	IN08004	2022-06-13	Cement	Resistant	3-5 days	PermaNet 3.0	Side 5	20	0	0	1	1	0	20	0
	RE04001	2022-06-13	Cemented	Resistant	3-5 days	PermaNet 3.0	Side 1	20	0	0	0	0	0	20	0
	RE04001	2022-06-13	Cemented	Resistant	3-5 days	PermaNet 3.0	Side 2	20	0	0	1	1	1	19	5
	RE04001	2022-06-13	Cemented	Resistant	3-5 days	PermaNet 3.0	Side 3/ roof	20	0	0	15	18	3	17	15
	RE04001	2022-06-13	Cemented	Resistant	3-5 days	PermaNet 3.0	Side 4	20	0	0	1	1	0	20	0
	RE04001	2022-06-13	Cemented	Resistant	3-5 days	PermaNet 3.0	Side 5	20	0	0	1	1	0	20	0
	RE04010	2022-06-13	Mud plastered	Resistant	3-5 days	PermaNet 3.0	Side 1	20	0	0	0	0	0	20	0
	RE04010	2022-06-13	Mud plastered	Resistant	3-5 days	PermaNet 3.0	Side 2	20	0	0	0	0	0	20	0
	RE04010	2022-06-13	Mud plastered	Resistant	3-5 days	PermaNet 3.0	Side 3/ roof	20	0	0	0	1	1	19	5
	RE04010	2022-06-13	Mud plastered	Resistant	3-5 days	PermaNet 3.0	Side 4	20	0	0	0	0	0	20	0
	RE04010	2022-06-13	Mud plastered	Resistant	3-5 days	PermaNet 3.0	Side 5	20	0	0	0	0	0	20	0
	PL02078	2022-06-13	Mud plastered	Resistant	3-5 days	PermaNet 3.0	Side 1	20	0	0	0	0	0	20	0
	PL02078	2022-06-13	Mud plastered	Resistant	3-5 days	PermaNet 3.0	Side 2	20	0	0	0	6	0	20	0
	PL02078	2022-06-13	Mud plastered	Resistant	3-5 days	PermaNet 3.0	Side 3/ roof	20	0	0	6	13	1	19	5
	PL02078	2022-06-13	Mud plastered	Resistant	3-5 days	PermaNet 3.0	Side 4	20	0	0	0	2	0	20	0
	PL02078	2022-06-13	Mud plastered	Resistant	3-5 days	PermaNet 3.0	Side 5	20	0	0	0	2	0	20	0
	IN03002	2022-06-13	Mud plastered	Resistant	3-5 days	PermaNet 3.0	Side 1	20	0	0	0	1	1	19	5
	IN03002	2022-06-13	Mud plastered	Resistant	3-5 days	PermaNet 3.0	Side 2	20	0	0	0	0	0	20	0
	IN03002	2022-06-13	Mud plastered	Resistant	3-5 days	PermaNet 3.0	Side 3/ roof	20	0	0	3	8	0	20	0
	IN03002	2022-06-13	Mud plastered	Resistant	3-5 days	PermaNet 3.0	Side 4	20	0	0	0	2	0	20	0
	IN03002	2022-06-13	Mud plastered	Resistant	3-5 days	PermaNet 3.0	Side 5	20	0	0	2	2	3	17	15
	INO3151	2022-06-13	Mud smeared	Resistant	3-5 days	PermaNet 3.0	Side 1	20	0	0	0	0	0	20	0
	INO3151	2022-06-13	Mud smeared	Resistant	3-5 days	PermaNet 3.0	Side 2	20	0	0	1	2	0	20	0
	INO3151	2022-06-13	Mud smeared	Resistant	3-5 days	PermaNet 3.0	Side 3/ roof	20	0	0	5	5	0	20	0
	INO3151	2022-06-13	Mud smeared	Resistant	3-5 days	PermaNet 3.0	Side 4	20	0	0	0	0	0	20	0
	INO3151	2022-06-13	Mud smeared	Resistant	3-5 days	PermaNet 3.0	Side 5	20	0	0	1	1	0	20	0
								1100	0	0	97	150	31	1069	2.81818
									0	0	8.81818	13.6364	2.81818
	Control positive			Resistant	3-5 days	Permanet 3.0	Side 1	20	0	0	2	2	0	20	0
	Control positive			Resistant	3-5 days	Permanet 3.0	Side 2	20	0	0	0	3	0	20	0
	Control positive			Resistant	3-5 days	Permanet 3.0	Side 3/roof	20	0	0	18	19	16	4	80
	Control positive			Resistant	3-5 days	Permanet 3.0	Side 3/roof	20	0	0	20	20	18	2	90
	Control positive			Resistant	3-5 days	Permanet 3.0	Side 1	20	0	0	2	2	7	13	35
	Control positive			Resistant	3-5 days	Permanet 3.0	Side 2	20	0	0	4	7	8	12	40
	Control positive			Resistant	3-5 days	Permanet 3.0	Side 3/roof	20	0	0	10	17	17	3	85
	Control positive			Resistant	3-5 days	Permanet 3.0	Side 3/roof	20	0	0	11	16	17	3	85
								160	0	0	67	86	83	77	51.875
								100	0	0	41.875	53.75	51.875
	Control Negative			Resistant	3-5 days	untreated	Side 1	20	0	0	0	0	0	20	0
	Control Negative			Resistant	3-5 days	untreated	Side 2	20	0	0	0	0	0	20	0
	Control Negative			Resistant	3-5 days	untreated	Side 3/ roof	20	0	0	0	0	0	20	0
	Control Negative			Resistant	3-5 days	untreated	Side 4	20	0	0	0	0	0	20	0
	Control Negative			Resistant	3-5 days	untreated	Side 5	20	0	0	0	0	0	20	0
	Control Negative			Resistant	3-5 days	untreated	Side 1	20	0	0	0	0	0	20	0
	Control Negative			Resistant	3-5 days	untreated	Side 2	20	0	0	0	0	0	20	0
	Control Negative			Resistant	3-5 days	untreated	Side 3/ roof	20	0	0	0	0	0	20	0
	Control Negative			Resistant	3-5 days	untreated	Side 4	20	0	0	0	0	0	20	0
	Control Negative			Resistant	3-5 days	untreated	Side 5	20	0	0	0	0	1	19	5
								200	0	0	0	0	1	199	0.5
								100	0	0	0	0	0.5
	PL08027	2022-06-10	Bricks	kisumu strain	3-5 days	Permanet 2.0	Side 1	20	0	0	9	11	13	7	65
	PL08027	2022-06-10	Bricks	kisumu strain	3-5 days	Permanet 2.0	Side 2	20	0	0	7	12	17	3	85
	PL08027	2022-06-10	Bricks	kisumu strain	3-5 days	Permanet 2.0	Side 3/ roof	20	0	0	6	13	12	8	60
	PL08027	2022-06-10	Bricks	kisumu strain	3-5 days	Permanet 2.0	Side 4	20	0	0	2	11	13	7	65
	PL08027	2022-06-10	Bricks	kisumu strain	3-5 days	Permanet 2.0	Side 5	20	0	0	8	12	14	6	70
	IN05085	2022-06-10	Cemented	kisumu strain	3-5 days	Permanet 2.0	Side 1	20	0	0	0	9	12	8	60
	IN05085	2022-06-10	Cemented	kisumu strain	3-5 days	Permanet 2.0	Side 2	20	0	0	9	7	12	8	60
	IN05085	2022-06-10	Cemented	kisumu strain	3-5 days	Permanet 2.0	Side 3/ roof	20	0	0	3	9	11	9	55
	IN05085	2022-06-10	Cemented	kisumu strain	3-5 days	Permanet 2.0	Side 4	20	0	0	8	6	13	7	65
	IN05085	2022-06-10	Cemented	kisumu strain	3-5 days	Permanet 2.0	Side 5	20	0	0	10	3	17	3	85
	RE05100	2022-06-10	Mud plastered	kisumu strain	3-5 days	Permanet 2.0	Side 1	20	0	0	5	7	12	8	60
	RE05100	2022-06-10	Mud plastered	kisumu strain	3-5 days	Permanet 2.0	Side 2	20	0	0	6	9	11	9	55
	RE05100	2022-06-10	Mud plastered	kisumu strain	3-5 days	Permanet 2.0	Side 3/ roof	20	0	0	8	13	11	9	55
	RE05100	2022-06-10	Mud plastered	kisumu strain	3-5 days	Permanet 2.0	Side 4	20	0	0	6	11	15	5	75
	RE05100	2022-06-10	Mud plastered	kisumu strain	3-5 days	Permanet 2.0	Side 5	20	0	0	8	15	12	8	60
	INO5019	2022-06-10	Mud smeared	kisumu strain	3-5 days	Permanet 2.0	Side 1	20	0	0	6	7	13	7	65
	INO5019	2022-06-10	Mud smeared	kisumu strain	3-5 days	Permanet 2.0	Side 2	20	0	0	7	10	11	9	55
	INO5019	2022-06-10	Mud smeared	kisumu strain	3-5 days	Permanet 2.0	Side 3/ roof	20	0	0	2	12	13	7	65
	INO5019	2022-06-10	Mud smeared	kisumu strain	3-5 days	Permanet 2.0	Side 4	20	0	0	7	11	12	8	60
	INO5019	2022-06-10	Mud smeared	kisumu strain	3-5 days	Permanet 2.0	Side 5	20	0	0	6	12	13	7	65
	RE05117	2022-06-10	Mud smeared	kisumu strain	3-5 days	Permanet 2.0	Side 1	20	0	0	8	11	10	10	50
	RE05117	2022-06-10	Mud smeared	kisumu strain	3-5 days	Permanet 2.0	Side 2	20	0	0	0	5	11	9	55
	RE05117	2022-06-10	Mud smeared	kisumu strain	3-5 days	Permanet 2.0	Side 3/ roof	20	0	0	1	4	9	11	45
	RE05117	2022-06-10	Mud smeared	kisumu strain	3-5 days	Permanet 2.0	Side 4	20	0	0	1	3	5	15	25
	RE05117	2022-06-10	Mud smeared	kisumu strain	3-5 days	Permanet 2.0	Side 5	20	0	0	2	8	12	8	60
	PL02067	2022-06-10	Mud plastered	kisumu strain	3-5 days	Permanet 2.0	Side 1	20	0	0	5	8	14	6	70
	PL02067	2022-06-10	Mud plastered	kisumu strain	3-5 days	Permanet 2.0	Side 2	20	0	0	4	4	13	7	65
	PL02067	2022-06-10	Mud plastered	kisumu strain	3-5 days	Permanet 2.0	Side 3/ roof	20	0	0	7	9	18	2	90
	PL02067	2022-06-10	Mud plastered	kisumu strain	3-5 days	Permanet 2.0	Side 4	20	0	0	7	13	18	2	90
	PL02067	2022-06-10	Mud plastered	kisumu strain	3-5 days	Permanet 2.0	Side 5	20	0	0	1	8	14	6	70
								600	0	0	159	273	381	219	63.5
									0	0	26.5	45.5	63.5
	RE04010	2022-06-13	Mud plastered	kisumu strain	3-5 days	Permanet 3.0	Side 1	20	0	0	5	7	10	10	50
	RE04010	2022-06-13	Mud plastered	kisumu strain	3-5 days	Permanet 3.0	Side 2	20	0	0	6	8	13	7	65
	RE04010	2022-06-13	Mud plastered	kisumu strain	3-5 days	Permanet 3.0	Side 3/ roof	20	0	0	10	16	19	1	95
	RE04010	2022-06-13	Mud plastered	kisumu strain	3-5 days	Permanet 3.0	Side 4	20	0	0	12	13	13	7	65
	RE04010	2022-06-13	Mud plastered	kisumu strain	3-5 days	Permanet 3.0	Side 5	20	0	0	7	11	14	6	70
	PL02078	2022-06-13	Mud plastered	kisumu strain	3-5 days	Permanet 3.0	Side 1	20	0	0	11	12	12	8	60
	PL02078	2022-06-13	Mud plastered	kisumu strain	3-5 days	Permanet 3.0	Side 2	20	0	0	3	7	13	7	65
	PL02078	2022-06-13	Mud plastered	kisumu strain	3-5 days	Permanet 3.0	Side 3/ roof	20	0	0	7	13	20	0	100
	PL02078	2022-06-13	Mud plastered	kisumu strain	3-5 days	Permanet 3.0	Side 4	20	0	0	5	6	14	6	70
	PL02078	2022-06-13	Mud plastered	kisumu strain	3-5 days	Permanet 3.0	Side 5	20	0	0	1	8	18	2	90
	INO3151	2022-06-13	Mud smeared	kisumu strain	3-5 days	Permanet 3.0	Side 1	20	0	0	6	14	19	1	95
	INO3151	2022-06-13	Mud smeared	kisumu strain	3-5 days	Permanet 3.0	Side 2	20	0	0	8	12	17	3	85
	INO3151	2022-06-13	Mud smeared	kisumu strain	3-5 days	Permanet 3.0	Side 3/ roof	20	0	0	15	17	19	1	95
	INO3151	2022-06-13	Mud smeared	kisumu strain	3-5 days	Permanet 3.0	Side 4	20	0	0	3	8	16	4	80
	INO3151	2022-06-13	Mud smeared	kisumu strain	3-5 days	Permanet 3.0	Side 5	20	0	0	6	6	15	5	75
	PL02021	2022-06-13	plastered	kisumu strain	3-5 days	Permanet 3.0	Side 1	20	0	0	2	2	12	8	60
	PL02021	2022-06-13	plastered	kisumu strain	3-5 days	Permanet 3.0	Side 2	20	0	0	1	5	13	7	65
	PL02021	2022-06-13	plastered	kisumu strain	3-5 days	Permanet 3.0	Side 3/ roof	20	0	0	17	19	17	3	85
	PL02021	2022-06-13	plastered	kisumu strain	3-5 days	Permanet 3.0	Side 4	20	0	0	1	4	12	8	60
	PL02021	2022-06-13	plastered	kisumu strain	3-5 days	Permanet 3.0	Side 5	20	0	0	1	1	16	4	80
	IN08004	2022-06-13	Cemented	kisumu strain	3-5 days	Permanet 3.0	Side 1	20	0	0	3	8	16	4	80
	IN08004	2022-06-13	Cemented	kisumu strain	3-5 days	Permanet 3.0	Side 2	20	0	0	5	12	13	7	65
	IN08004	2022-06-13	Cemented	kisumu strain	3-5 days	Permanet 3.0	Side 3/ roof	20	0	0	16	20	17	3	85
	IN08004	2022-06-13	Cemented	kisumu strain	3-5 days	Permanet 3.0	Side 4	20	0	0	0	6	16	4	80
	IN08004	2022-06-13	Cemented	kisumu strain	3-5 days	Permanet 3.0	Side 5	20	0	0	1	5	13	7	65
	PL04105	2022-06-13	Mud unsmeared	kisumu strain	3-5 days	Permanet 3.0	Side 1	20	0	0	3	7	16	4	80
	PL04105	2022-06-13	Mud unsmeared	kisumu strain	3-5 days	Permanet 3.0	Side 2	20	0	0	6	12	19	1	95
	PL04105	2022-06-13	Mud unsmeared	kisumu strain	3-5 days	Permanet 3.0	Side 3/ roof	20	0	0	20	20	20	0	100
	PL04105	2022-06-13	Mud unsmeared	kisumu strain	3-5 days	Permanet 3.0	Side 4	20	0	0	6	12	17	3	85
	PL04105	2022-06-13	Mud unsmeared	kisumu strain	3-5 days	Permanet 3.0	Side 5	20	0	0	8	11	12	8	60
	PL11154	2022-06-13	Mud unsmeared	kisumu strain	3-5 days	Permanet 3.0	Side 1	20	0	0	4	12	19	1	95
	PL11154	2022-06-13	Mud unsmeared	kisumu strain	3-5 days	Permanet 3.0	Side 2	20	0	0	10	14	20	0	100
	PL11154	2022-06-13	Mud unsmeared	kisumu strain	3-5 days	Permanet 3.0	Side 3/ roof	20	0	0	20	20	18	2	90
	PL11154	2022-06-13	Mud unsmeared	kisumu strain	3-5 days	Permanet 3.0	Side 4	20	0	0	9	13	17	3	85
	PL11154	2022-06-13	Mud unsmeared	kisumu strain	3-5 days	Permanet 3.0	Side 5	20	0	0	10	12	18	2	90
	RE0412	2022-06-13	Mud unsmeared	kisumu strain	3-5 days	Permanet 3.0	Side 1	20	0	0	19	20	17	3	85
	RE0412	2022-06-13	Mud unsmeared	kisumu strain	3-5 days	Permanet 3.0	Side 2	20	0	0	16	18	13	7	65
	RE0412	2022-06-13	Mud unsmeared	kisumu strain	3-5 days	Permanet 3.0	Side 3/ roof	20	0	0	18	19	20	0	100
	RE0412	2022-06-13	Mud unsmeared	kisumu strain	3-5 days	Permanet 3.0	Side 4	20	0	0	18	19	16	4	80
	RE0412	2022-06-13	Mud unsmeared	kisumu strain	3-5 days	Permanet 3.0	Side 5	20	0	0	19	19	15	5	75
								800	0	0	338	468	634	166	79.25
									0	0	42.25	58.5	79.25
	Control positive			kisumu strain	3-5 days	Permanet 3.0	Side 1	20	0	0	18	19	19	1	95
	Control positive			kisumu strain	3-5 days	Permanet 3.0	Side 2	20	0	0	17	20	20	0	100
	Control positive			kisumu strain	3-5 days	Permanet 3.0	Side 3/roof	20	0	0	20	20	20	0	100
	Control positive			kisumu strain	3-5 days	Permanet 3.0	Side 1	20	0	0	15	16	18	2	90
	Control positive			kisumu strain	3-5 days	Permanet 3.0	Side 2	20	0	0	16	18	19	1	95
	Control positive			kisumu strain	3-5 days	Permanet 3.0	Side 3/roof	20	0	0	20	20	20	0	100
	Control positive			kisumu strain	3-5 days	Permanet 3.0	Side 1	20	0	0	14	17	19	1	95
	Control positive			kisumu strain	3-5 days	Permanet 3.0	Side 2	20	0	0	18	19	19	1	95
	Control positive			kisumu strain	3-5 days	Permanet 3.0	Side 3/roof	20	0	0	20	20	20	0	100
	Control positive			kisumu strain	3-5 days	Permanet 3.0	Side 1	20	0	0	16	18	17	3	85
	Control positive			kisumu strain	3-5 days	Permanet 3.0	Side 2	20	0	0	17	19	20	0	100
	Control positive			kisumu strain	3-5 days	Permanet 3.0	Side 3/roof	20	0	0	18	20	20	0	100
								240	0	0	209	226	231	9	96.25
								100	0	0	87.0833	94.1667	96.25
	Control negative			kisumu strain	3-5 days	untreated	Side 2	20	0	0	0	0	0	20	0
	Control negative			kisumu strain	3-5 days	untreated	Side 3/ roof	20	0	0	0	0	0	20	0
	Control negative			kisumu strain	3-5 days	untreated	Side 4	20	0	0	0	0	0	20	0
	Control negative			kisumu strain	3-5 days	untreated	Side 5	20	0	0	0	0	0	20	0
	Control negative			kisumu strain	3-5 days	untreated	Side 1	20	0	0	0	0	0	20	0
	Control negative			kisumu strain	3-5 days	untreated	Side 2	20	0	0	0	0	0	20	0
	Control negative			kisumu strain	3-5 days	untreated	Side 3/ roof	20	0	0	0	0	0	20	0
	Control negative			kisumu strain	3-5 days	untreated	Side 4	20	0	0	0	0	0	20	0
	Control negative			kisumu strain	3-5 days	untreated	Side 5	20	0	0	0	0	0	20	0
	Control negative			kisumu strain	3-5 days	untreated	Side 1	20	0	0	0	0	0	20	0
	Control negative			kisumu strain	3-5 days	untreated	Side 2	20	0	0	0	0	0	20	0
	Control negative			kisumu strain	3-5 days	untreated	Side 3/ roof	20	0	0	0	0	0	20	0
								240	0	0	0	0	0	240	0
								100	0	0	0	0	0
	RE0412	2022-06-13	Mud unsmeared	Resistant	3-5 days	PermaNet 3.0	Side 3/ roof	20	0	0	5	8	0	20	0
	PL04105	2022-06-13	Mud unsmeared	Resistant	3-5 days	PermaNet 3.0	Side 3/ roof	20	0	0	10	16	2	18	10
	PL11154	2022-06-13	Mud unsmeared	Resistant	3-5 days	PermaNet 3.0	Side 3/ roof	20	0	0	15	18	4	16	20
	INO5021	2022-06-13	Mud unsmeared	Resistant	3-5 days	PermaNet 3.0	Side 3/ roof	20	0	0	0	0	0	20	0
	PL02021	2022-06-13	Plastered	Resistant	3-5 days	PermaNet 3.0	Side 3/ roof	20	0	0	7	8	1	19	5
	IN08004	2022-06-13	Cement	Resistant	3-5 days	PermaNet 3.0	Side 3/ roof	20	0	0	17	19	8	12	40
	RE04001	2022-06-13	Cemented	Resistant	3-5 days	PermaNet 3.0	Side 3/ roof	20	0	0	15	18	3	17	15
	RE04010	2022-06-13	Mud plastered	Resistant	3-5 days	PermaNet 3.0	Side 3/ roof	20	0	0	0	1	1	19	5
	PL02078	2022-06-13	Mud plastered	Resistant	3-5 days	PermaNet 3.0	Side 3/ roof	20	0	0	6	13	1	19	5
	IN03002	2022-06-13	Mud plastered	Resistant	3-5 days	PermaNet 3.0	Side 3/ roof	20	0	0	3	8	0	20	0
	INO3151	2022-06-13	Mud smeared	Resistant	3-5 days	PermaNet 3.0	Side 3/ roof	20	0	0	5	5	0	20	0
								220	0	0	83	114	20	200	9.09091
									0	0	37.7273	51.8182	9.09091
	RE0412	2022-06-13	Mud unsmeared	Resistant	3-5 days	PermaNet 3.0	Side 1	20	0	0	1	1	0	20	0
	RE0412	2022-06-13	Mud unsmeared	Resistant	3-5 days	PermaNet 3.0	Side 2	20	0	0	0	0	0	20	0
	RE0412	2022-06-13	Mud unsmeared	Resistant	3-5 days	PermaNet 3.0	Side 4	20	0	0	0	0	0	20	0
	RE0412	2022-06-13	Mud unsmeared	Resistant	3-5 days	PermaNet 3.0	Side 5	20	0	0	0	0	0	20	0
	PL04105	2022-06-13	Mud unsmeared	Resistant	3-5 days	PermaNet 3.0	Side 1	20	0	0	0	0	0	20	0
	PL04105	2022-06-13	Mud unsmeared	Resistant	3-5 days	PermaNet 3.0	Side 2	20	0	0	0	1	0	20	0
	PL04105	2022-06-13	Mud unsmeared	Resistant	3-5 days	PermaNet 3.0	Side 4	20	0	0	0	3	0	20	0
	PL04105	2022-06-13	Mud unsmeared	Resistant	3-5 days	PermaNet 3.0	Side 5	20	0	0	0	0	0	20	0
	PL11154	2022-06-13	Mud unsmeared	Resistant	3-5 days	PermaNet 3.0	Side 1	20	0	0	1	2	0	20	0
	PL11154	2022-06-13	Mud unsmeared	Resistant	3-5 days	PermaNet 3.0	Side 2	20	0	0	0	0	1	19	5
	PL11154	2022-06-13	Mud unsmeared	Resistant	3-5 days	PermaNet 3.0	Side 4	20	0	0	0	3	0	20	0
	PL11154	2022-06-13	Mud unsmeared	Resistant	3-5 days	PermaNet 3.0	Side 5	20	0	0	2	1	2	18	10
	INO5021	2022-06-13	Mud unsmeared	Resistant	3-5 days	PermaNet 3.0	Side 1	20	0	0	0	0	0	20	0
	INO5021	2022-06-13	Mud unsmeared	Resistant	3-5 days	PermaNet 3.0	Side 2	20	0	0	0	0	0	20	0
	INO5021	2022-06-13	Mud unsmeared	Resistant	3-5 days	PermaNet 3.0	Side 4	20	0	0	0	0	0	20	0
	INO5021	2022-06-13	Mud unsmeared	Resistant	3-5 days	PermaNet 3.0	Side 5	20	0	0	0	0	0	20	0
	PL02021	2022-06-13	Plastered	Resistant	3-5 days	PermaNet 3.0	Side 1	20	0	0	1	1	0	20	0
	PL02021	2022-06-13	Plastered	Resistant	3-5 days	PermaNet 3.0	Side 2	20	0	0	0	0	1	19	5
	PL02021	2022-06-13	Plastered	Resistant	3-5 days	PermaNet 3.0	Side 4	20	0	0	0	0	0	20	0
	PL02021	2022-06-13	Plastered	Resistant	3-5 days	PermaNet 3.0	Side 5	20	0	0	1	1	0	20	0
	IN08004	2022-06-13	Cement	Resistant	3-5 days	PermaNet 3.0	Side 1	20	0	0	0	0	0	20	0
	IN08004	2022-06-13	Cement	Resistant	3-5 days	PermaNet 3.0	Side 2	20	0	0	0	1	1	19	5
	IN08004	2022-06-13	Cement	Resistant	3-5 days	PermaNet 3.0	Side 4	20	0	0	0	0	1	19	5
	IN08004	2022-06-13	Cement	Resistant	3-5 days	PermaNet 3.0	Side 5	20	0	0	1	1	0	20	0
	RE04001	2022-06-13	Cemented	Resistant	3-5 days	PermaNet 3.0	Side 1	20	0	0	0	0	0	20	0
	RE04001	2022-06-13	Cemented	Resistant	3-5 days	PermaNet 3.0	Side 2	20	0	0	1	1	1	19	5
	RE04001	2022-06-13	Cemented	Resistant	3-5 days	PermaNet 3.0	Side 4	20	0	0	1	1	0	20	0
	RE04001	2022-06-13	Cemented	Resistant	3-5 days	PermaNet 3.0	Side 5	20	0	0	1	1	0	20	0
	RE04010	2022-06-13	Mud plastered	Resistant	3-5 days	PermaNet 3.0	Side 1	20	0	0	0	0	0	20	0
	RE04010	2022-06-13	Mud plastered	Resistant	3-5 days	PermaNet 3.0	Side 2	20	0	0	0	0	0	20	0
	RE04010	2022-06-13	Mud plastered	Resistant	3-5 days	PermaNet 3.0	Side 4	20	0	0	0	0	0	20	0
	RE04010	2022-06-13	Mud plastered	Resistant	3-5 days	PermaNet 3.0	Side 5	20	0	0	0	0	0	20	0
	PL02078	2022-06-13	Mud plastered	Resistant	3-5 days	PermaNet 3.0	Side 1	20	0	0	0	0	0	20	0
	PL02078	2022-06-13	Mud plastered	Resistant	3-5 days	PermaNet 3.0	Side 2	20	0	0	0	6	0	20	0
	PL02078	2022-06-13	Mud plastered	Resistant	3-5 days	PermaNet 3.0	Side 4	20	0	0	0	2	0	20	0
	PL02078	2022-06-13	Mud plastered	Resistant	3-5 days	PermaNet 3.0	Side 5	20	0	0	0	2	0	20	0
	IN03002	2022-06-13	Mud plastered	Resistant	3-5 days	PermaNet 3.0	Side 1	20	0	0	0	1	1	19	5
	IN03002	2022-06-13	Mud plastered	Resistant	3-5 days	PermaNet 3.0	Side 2	20	0	0	0	0	0	20	0
	IN03002	2022-06-13	Mud plastered	Resistant	3-5 days	PermaNet 3.0	Side 4	20	0	0	0	2	0	20	0
	IN03002	2022-06-13	Mud plastered	Resistant	3-5 days	PermaNet 3.0	Side 5	20	0	0	2	2	3	17	15
	INO3151	2022-06-13	Mud smeared	Resistant	3-5 days	PermaNet 3.0	Side 1	20	0	0	0	0	0	20	0
	INO3151	2022-06-13	Mud smeared	Resistant	3-5 days	PermaNet 3.0	Side 2	20	0	0	1	2	0	20	0
	INO3151	2022-06-13	Mud smeared	Resistant	3-5 days	PermaNet 3.0	Side 4	20	0	0	0	0	0	20	0
	INO3151	2022-06-13	Mud smeared	Resistant	3-5 days	PermaNet 3.0	Side 5	20	0	0	1	1	0	20	0
								880	0	0	14	36	11	869	1.25
									0	0	1.59091	4.09091	1.25
	RE04010	2022-06-13	Mud plastered	kisumu strain	3-5 days	Permanet 3.0	Side 3/ roof	20	0	0	10	16	19	1	95
	PL02078	2022-06-13	Mud plastered	kisumu strain	3-5 days	Permanet 3.0	Side 3/ roof	20	0	0	7	13	20	0	100
	INO3151	2022-06-13	Mud smeared	kisumu strain	3-5 days	Permanet 3.0	Side 3/ roof	20	0	0	15	17	19	1	95
	IN08004	2022-06-13	Cemented	kisumu strain	3-5 days	Permanet 3.0	Side 3/ roof	20	0	0	16	20	17	3	85
	PL04105	2022-06-13	Mud unsmeared	kisumu strain	3-5 days	Permanet 3.0	Side 3/ roof	20	0	0	20	20	20	0	100
	PL11154	2022-06-13	Mud unsmeared	kisumu strain	3-5 days	Permanet 3.0	Side 3/ roof	20	0	0	20	20	18	2	90
	RE0412	2022-06-13	Mud unsmeared	kisumu strain	3-5 days	Permanet 3.0	Side 3/ roof	20	0	0	18	19	20	0	100
								140	0	0	106	125	133	7	95
									0	0	75.7143	89.2857	95
	RE04010	2022-06-13	Mud plastered	kisumu strain	3-5 days	Permanet 3.0	Side 1	20	0	0	5	7	10	10	50
	RE04010	2022-06-13	Mud plastered	kisumu strain	3-5 days	Permanet 3.0	Side 2	20	0	0	6	8	13	7	65
	RE04010	2022-06-13	Mud plastered	kisumu strain	3-5 days	Permanet 3.0	Side 4	20	0	0	12	13	13	7	65
	RE04010	2022-06-13	Mud plastered	kisumu strain	3-5 days	Permanet 3.0	Side 5	20	0	0	7	11	14	6	70
	PL02078	2022-06-13	Mud plastered	kisumu strain	3-5 days	Permanet 3.0	Side 1	20	0	0	11	12	12	8	60
	PL02078	2022-06-13	Mud plastered	kisumu strain	3-5 days	Permanet 3.0	Side 2	20	0	0	3	7	13	7	65
	PL02078	2022-06-13	Mud plastered	kisumu strain	3-5 days	Permanet 3.0	Side 4	20	0	0	5	6	14	6	70
	PL02078	2022-06-13	Mud plastered	kisumu strain	3-5 days	Permanet 3.0	Side 5	20	0	0	1	8	18	2	90
	INO3151	2022-06-13	Mud smeared	kisumu strain	3-5 days	Permanet 3.0	Side 1	20	0	0	6	14	19	1	95
	INO3151	2022-06-13	Mud smeared	kisumu strain	3-5 days	Permanet 3.0	Side 2	20	0	0	8	12	17	3	85
	INO3151	2022-06-13	Mud smeared	kisumu strain	3-5 days	Permanet 3.0	Side 4	20	0	0	3	8	16	4	80
	INO3151	2022-06-13	Mud smeared	kisumu strain	3-5 days	Permanet 3.0	Side 5	20	0	0	6	6	15	5	75
	PL02021	2022-06-13	plastered	kisumu strain	3-5 days	Permanet 3.0	Side 1	20	0	0	2	2	12	8	60
	PL02021	2022-06-13	plastered	kisumu strain	3-5 days	Permanet 3.0	Side 2	20	0	0	1	5	13	7	65
	PL02021	2022-06-13	plastered	kisumu strain	3-5 days	Permanet 3.0	Side 4	20	0	0	1	4	12	8	60
	PL02021	2022-06-13	plastered	kisumu strain	3-5 days	Permanet 3.0	Side 5	20	0	0	1	1	16	4	80
	IN08004	2022-06-13	Cemented	kisumu strain	3-5 days	Permanet 3.0	Side 1	20	0	0	3	8	16	4	80
	IN08004	2022-06-13	Cemented	kisumu strain	3-5 days	Permanet 3.0	Side 2	20	0	0	5	12	13	7	65
	IN08004	2022-06-13	Cemented	kisumu strain	3-5 days	Permanet 3.0	Side 4	20	0	0	0	6	16	4	80
	IN08004	2022-06-13	Cemented	kisumu strain	3-5 days	Permanet 3.0	Side 5	20	0	0	1	5	13	7	65
	PL04105	2022-06-13	Mud unsmeared	kisumu strain	3-5 days	Permanet 3.0	Side 1	20	0	0	3	7	16	4	80
	PL04105	2022-06-13	Mud unsmeared	kisumu strain	3-5 days	Permanet 3.0	Side 2	20	0	0	6	12	19	1	95
	PL04105	2022-06-13	Mud unsmeared	kisumu strain	3-5 days	Permanet 3.0	Side 4	20	0	0	6	12	17	3	85
	PL04105	2022-06-13	Mud unsmeared	kisumu strain	3-5 days	Permanet 3.0	Side 5	20	0	0	8	11	12	8	60
	PL11154	2022-06-13	Mud unsmeared	kisumu strain	3-5 days	Permanet 3.0	Side 1	20	0	0	4	12	19	1	95
	PL11154	2022-06-13	Mud unsmeared	kisumu strain	3-5 days	Permanet 3.0	Side 2	20	0	0	10	14	20	0	100
	PL11154	2022-06-13	Mud unsmeared	kisumu strain	3-5 days	Permanet 3.0	Side 4	20	0	0	9	13	17	3	85
	PL11154	2022-06-13	Mud unsmeared	kisumu strain	3-5 days	Permanet 3.0	Side 5	20	0	0	10	12	18	2	90
	RE0412	2022-06-13	Mud unsmeared	kisumu strain	3-5 days	Permanet 3.0	Side 1	20	0	0	19	20	17	3	85
	RE0412	2022-06-13	Mud unsmeared	kisumu strain	3-5 days	Permanet 3.0	Side 2	20	0	0	16	18	13	7	65
	RE0412	2022-06-13	Mud unsmeared	kisumu strain	3-5 days	Permanet 3.0	Side 4	20	0	0	18	19	16	4	80
	RE0412	2022-06-13	Mud unsmeared	kisumu strain	3-5 days	Permanet 3.0	Side 5	20	0	0	19	19	15	5	75
								640	0	0	215	324	484	156	75.625
									0	0	33.5938	50.625	75.625

## Sheet: Sept 2022-9
Cluster	House Code	collection Date	Wall type	Date	Strain	age (days)	ITN type	Side	No. Exposed	KD 00 min	3 mins	KD 30Min	KD60MIN	KD AFTER 24HR	Total alive	24 HR mortality(%
LLIN	PL12079	2022-09-22	Mud smeared	2023-01-31	Resistant strain	3	Permanet 2.0	1	20	0	0	0	1	0	20	0
LLIN	PL12079	2022-09-22	Mud smeared	2023-01-31	Resistant strain	3	Permanet 2.0	2	20	0	0	0	2	1	19	5
LLIN	PL12079	2022-09-22	Mud smeared	2023-01-31	Resistant strain	3	Permanet 2.0	3	20	0	0	2	2	0	20	0
LLIN	PL12079	2022-09-22	Mud smeared	2023-01-31	Resistant strain	3	Permanet 2.0	4	20	0	0	1	1	0	20	0
LLIN	PL12079	2022-09-22	Mud smeared	2023-01-31	Resistant strain	3	Permanet 2.0	5	20	0	0	4	4	0	20	0
LLIN(IRS)	RE01011	2022-09-21	Mud plastered	2023-01-30	Resistant strain	3	Permanet 2.0	1	20	0	0	0	0	1	19	5
LLIN(IRS)	RE01011	2022-09-21	Mud plastered	2023-01-30	Resistant strain	3	Permanet 2.0	2	20	0	0	0	1	2	18	10
LLIN(IRS)	RE01011	2022-09-21	Mud plastered	2023-01-30	Resistant strain	3	Permanet 2.0	3	20	0	0	1	1	1	19	5
LLIN(IRS)	RE01011	2022-09-21	Mud plastered	2023-01-30	Resistant strain	3	Permanet 2.0	4	20	0	0	1	1	3	17	15
LLIN(IRS)	RE01011	2022-09-21	Mud plastered	2023-01-30	Resistant strain	3	Permanet 2.0	5	20	0	0	1	1	4	16	20
LLIN	1N02024	2022-09-21	Mud plastered	2023-01-30	Resistant strain	3	Permanet 2.0	1	20	0	0	0	0	0	20	0
LLIN	1N02024	2022-09-21	Mud plastered	2023-01-30	Resistant strain	3	Permanet 2.0	2	20	0	0	0	1	1	19	5
LLIN	1N02024	2022-09-21	Mud plastered	2023-01-30	Resistant strain	3	Permanet 2.0	3	20	0	0	1	1	0	20	0
LLIN	1N02024	2022-09-21	Mud plastered	2023-01-30	Resistant strain	3	Permanet 2.0	4	20	0	0	2	2	1	19	5
LLIN	1N02024	2022-09-21	Mud plastered	2023-01-30	Resistant strain	3	Permanet 2.0	5	20	0	0	2	2	3	17	15
LLIN	1N01031	2022-09-21	Mud plastered	2023-01-30	Resistant strain	3	Permanet 2.0	1	20	0	0	1	1	0	20	0
LLIN	1N01031	2022-09-21	Mud plastered	2023-01-30	Resistant strain	3	Permanet 2.0	2	20	0	0	0	0	0	20	0
LLIN	1N01031	2022-09-21	Mud plastered	2023-01-30	Resistant strain	3	Permanet 2.0	3	20	0	0	0	1	2	18	10
LLIN	1N01031	2022-09-21	Mud plastered	2023-01-30	Resistant strain	3	Permanet 2.0	4	20	0	0	1	1	1	19	5
LLIN	1N01031	2022-09-21	Mud plastered	2023-01-30	Resistant strain	3	Permanet 2.0	5	20	0	0	0	0	1	19	5
LLIN	PL01146	2022-09-21	Mud plastered	2023-01-30	Resistant strain	4	Permanet 2.0	1	20	0	0	0	0	0	20	0
LLIN	PL01146	2022-09-21	Mud plastered	2023-01-30	Resistant strain	4	Permanet 2.0	2	20	0	0	0	0	0	20	0
LLIN	PL01146	2022-09-21	Mud plastered	2023-01-30	Resistant strain	4	Permanet 2.0	3	20	0	0	0	0	0	20	0
LLIN	PL01146	2022-09-21	Mud plastered	2023-01-30	Resistant strain	4	Permanet 2.0	4	20	0	0	0	0	0	20	0
LLIN	PL01146	2022-09-21	Mud plastered	2023-01-30	Resistant strain	4	Permanet 2.0	5	20	0	0	0	0	1	19	5
LLIN	1N01028	2022-09-21	Mud plastered	2023-01-31	Resistant strain	4	Permanet 2.0	1	20	0	0	3	3	0	20	0
LLIN	1N01028	2022-09-21	Mud plastered	2023-01-31	Resistant strain	4	Permanet 2.0	2	20	0	0	3	3	3	17	15
LLIN	1N01028	2022-09-21	Mud plastered	2023-01-31	Resistant strain	4	Permanet 2.0	3	20	0	0	0	0	0	20	0
LLIN	1N01028	2022-09-21	Mud plastered	2023-01-31	Resistant strain	4	Permanet 2.0	4	20	0	0	2	4	0	20	0
LLIN	1N01028	2022-09-21	Mud plastered	2023-01-31	Resistant strain	4	Permanet 2.0	5	20	0	0	1	4	0	20	0
LLIN	PL01158	2022-09-21	Mud plastered	2023-01-31	Resistant strain	4	Permanet 2.0	1	20	0	0	0	0	0	20	0
LLIN	PL01158	2022-09-21	Mud plastered	2023-01-31	Resistant strain	4	Permanet 2.0	2	20	0	0	0	0	0	20	0
LLIN	PL01158	2022-09-21	Mud plastered	2023-01-31	Resistant strain	4	Permanet 2.0	3	20	0	0	0	0	0	20	0
LLIN	PL01158	2022-09-21	Mud plastered	2023-01-31	Resistant strain	4	Permanet 2.0	4	20	0	0	0	0	0	20	0
LLIN	PL01158	2022-09-21	Mud plastered	2023-01-31	Resistant strain	4	Permanet 2.0	5	20	0	0	0	0	2	18	10
LLIN	RE01001	2022-09-21	Mud plastered	2023-01-07	Resistant strain	4	Permanet 2.0	1	20	0	0	1	1	1	19	5
LLIN	RE01001	2022-09-21	Mud plastered	2023-01-07	Resistant strain	4	Permanet 2.0	2	20	0	0	0	1	2	18	10
LLIN	RE01001	2022-09-21	Mud plastered	2023-01-07	Resistant strain	4	Permanet 2.0	3	20	0	0	1	2	0	20	0
LLIN	RE01001	2022-09-21	Mud plastered	2023-01-07	Resistant strain	4	Permanet 2.0	4	20	0	0	1	2	0	20	0
LLIN	RE01001	2022-09-21	Mud plastered	2023-01-07	Resistant strain	4	Permanet 2.0	5	20	0	0	1	1	2	18	10
LLIN	PL01156	2022-09-21	Cemented	2023-01-07	Resistant strain	4	Permanet 2.0	1	20	0	0	0	3	3	17	15
LLIN	PL01156	2022-09-21	Cemented	2023-01-07	Resistant strain	4	Permanet 2.0	2	20	0	0	0	2	3	17	15
LLIN	PL01156	2022-09-21	Cemented	2023-01-07	Resistant strain	4	Permanet 2.0	3	20	0	0	0	1	2	18	10
LLIN	PL01156	2022-09-21	Cemented	2023-01-07	Resistant strain	4	Permanet 2.0	4	20	0	0	0	2	3	17	15
LLIN	PL01156	2022-09-21	Cemented	2023-01-07	Resistant strain	4	Permanet 2.0	5	20	0	0	0	4	5	15	25
LLIN	PL12032	2022-09-22	Cemented	2023-01-30	Resistant strain	3	Permanet 2.0	1	20	0	0	0	0	5	15	25
LLIN	PL12032	2022-09-22	Cemented	2023-01-30	Resistant strain	3	Permanet 2.0	2	20	0	0	1	1	0	20	0
LLIN	PL12032	2022-09-22	Cemented	2023-01-30	Resistant strain	3	Permanet 2.0	3	20	0	0	1	1	1	19	5
LLIN	PL12032	2022-09-22	Cemented	2023-01-30	Resistant strain	3	Permanet 2.0	4	20	0	0	1	1	1	19	5
LLIN	PL12032	2022-09-22	Cemented	2023-01-30	Resistant strain	3	Permanet 2.0	5	20	0	0	1	1	2	18	10
LLIN	1NO1034	2022-09-21	Cemented	2023-01-07	Resistant strain	4	Permanet 2.0	1	20	0	0	1	2	0	20	0
LLIN	1NO1034	2022-09-21	Cemented	2023-01-07	Resistant strain	4	Permanet 2.0	2	20	0	0	2	2	0	20	0
LLIN	1NO1034	2022-09-21	Cemented	2023-01-07	Resistant strain	4	Permanet 2.0	3	20	0	0	4	4	1	19	5
LLIN	1NO1034	2022-09-21	Cemented	2023-01-07	Resistant strain	4	Permanet 2.0	4	20	0	0	1	1	2	18	10
LLIN	1NO1034	2022-09-21	Cemented	2023-01-07	Resistant strain	4	Permanet 2.0	5	20	0	0	1	1	1	19	5
LLIN	RE095	2022-09-21	Unplastered	2023-01-31	Resistant strain	4	Permanet 2.0	1	20	0	0	0	0	0	20	0
LLIN	RE095	2022-09-21	Unplastered	2023-01-31	Resistant strain	4	Permanet 2.0	2	20	0	0	0	0	0	20	0
LLIN	RE095	2022-09-21	Unplastered	2023-01-31	Resistant strain	4	Permanet 2.0	3	20	0	0	0	0	0	20	0
LLIN	RE095	2022-09-21	Unplastered	2023-01-31	Resistant strain	4	Permanet 2.0	4	20	0	0	0	0	0	20	0
LLIN	RE095	2022-09-21	Unplastered	2023-01-31	Resistant strain	4	Permanet 2.0	5	20	0	0	0	1	0	20	0
LLIN	PL12030	2022-09-22	Mud UNplastered	2023-01-07	Resistant strain	4	Permanet 2.0	1	20	0	0	1	1	0	20	0
LLIN	PL12030	2022-09-22	Mud UNplastered	2023-01-07	Resistant strain	4	Permanet 2.0	2	20	0	0	1	1	1	19	5
LLIN	PL12030	2022-09-22	Mud UNplastered	2023-01-07	Resistant strain	4	Permanet 2.0	3	20	0	0	1	1	0	20	0
LLIN	PL12030	2022-09-22	Mud UNplastered	2023-01-07	Resistant strain	4	Permanet 2.0	4	20	0	0	1	1	0	20	0
LLIN	PL12030	2022-09-22	Mud UNplastered	2023-01-07	Resistant strain	4	Permanet 2.0	5	20	0	0	0	0	2	18	10
LLIN	RE01003	2022-09-21	Cemented	2023-01-30	Resistant strain	3	Permanet 2.0	1	20	0	0	1	1	4	16	20
LLIN	RE01003	2022-09-21	Cemented	2023-01-30	Resistant strain	3	Permanet 2.0	2	20	0	0	1	1	2	18	10
LLIN	RE01003	2022-09-21	Cemented	2023-01-30	Resistant strain	3	Permanet 2.0	3	20	0	0	0	0	2	18	10
LLIN	RE01003	2022-09-21	Cemented	2023-01-30	Resistant strain	3	Permanet 2.0	4	20	0	0	0	1	2	18	10
LLIN	RE01003	2022-09-21	Cemented	2023-01-30	Resistant strain	3	Permanet 2.0	5	20	0	0	0	2	4	16	20
LLIN	RE05009	2022-09-21	Cemented	2023-01-31	Resistant strain	4	Permanet 2.0	1	20	0	0	0	0	1	19	5
LLIN	RE05009	2022-09-21	Cemented	2023-01-31	Resistant strain	4	Permanet 2.0	2	20	0	0	2	2	1	19	5
LLIN	RE05009	2022-09-21	Cemented	2023-01-31	Resistant strain	4	Permanet 2.0	3	20	0	0	2	1	2	18	10
LLIN	RE05009	2022-09-21	Cemented	2023-01-31	Resistant strain	4	Permanet 2.0	4	20	0	0	0	0	1	19	5
LLIN	RE05009	2022-09-21	Cemented	2023-01-31	Resistant strain	4	Permanet 2.0	5	20	0	0	1	1	0	20	0
LLIN	1NO2069	2022-09-21	Cemented	2023-01-07	Resistant strain	4	Permanet 2.0	1	20	0	0	0	1	0	20	0
LLIN	1NO2069	2022-09-21	Cemented	2023-01-07	Resistant strain	4	Permanet 2.0	2	20	0	0	1	3	2	18	10
LLIN	1NO2069	2022-09-21	Cemented	2023-01-07	Resistant strain	4	Permanet 2.0	3	20	0	0	1	1	1	19	5
LLIN	1NO2069	2022-09-21	Cemented	2023-01-07	Resistant strain	4	Permanet 2.0	4	20	0	0	0	1	0	20	0
LLIN	1NO2069	2022-09-21	Cemented	2023-01-07	Resistant strain	4	Permanet 2.0	5	20	0	0	1	1	1	19	5
LLIN	1NO2001	21/9/222	Mud plastered	2023-01-07	Resistant strain	4	Permanet 2.0	1	20	0	0	3	4	0	20	0
LLIN	1NO2001	21/9/222	Mud plastered	2023-01-07	Resistant strain	4	Permanet 2.0	2	20	0	0	4	5	1	19	5
LLIN	1NO2001	21/9/222	Mud plastered	2023-01-07	Resistant strain	4	Permanet 2.0	3	20	0	0	3	6	1	19	5
LLIN	1NO2001	21/9/222	Mud plastered	2023-01-07	Resistant strain	4	Permanet 2.0	4	20	0	0	5	5	0	20	0
LLIN	1NO2001	21/9/222	Mud plastered	2023-01-07	Resistant strain	4	Permanet 2.0	5	20	0	0	7	7	0	20	0
									1700	0	0	79	118	89	1611	5.23529
										0	0	4.64706	6.94118	5.23529
PBO	RE04012	2022-09-21	Mud unplastered	2023-01-31	Resistant strain	3	Permanet3.0	1	20	0	0	1	2	3	17	15
PBO	RE04012	2022-09-21	Mud unplastered	2023-01-31	Resistant strain	3	Permanet3.0	2	20	0	0	2	2	1	19	5
PBO	RE04012	2022-09-21	Mud unplastered	2023-01-31	Resistant strain	3	Permanet3.0	3	20	0	0	20	20	4	16	20
PBO	RE04012	2022-09-21	Mud unplastered	2023-01-31	Resistant strain	3	Permanet3.0	4	20	0	0	4	4	2	18	10
PBO	RE04012	2022-09-21	Mud unplastered	2023-01-31	Resistant strain	3	Permanet3.0	5	20	0	0	5	5	1	19	5
PBO	PLO2052	2022-09-21	Mud UNplastered	2023-01-07	Resistant strain	4	Permanet3.0	1	20	0	0	2	2	1	19	5
PBO	PLO2052	2022-09-21	Mud UNplastered	2023-01-07	Resistant strain	4	Permanet3.0	2	20	0	0	4	6	0	20	0
PBO	PLO2052	2022-09-21	Mud UNplastered	2023-01-07	Resistant strain	4	Permanet3.0	3	20	0	0	6	8	1	19	5
PBO	PLO2052	2022-09-21	Mud UNplastered	2023-01-07	Resistant strain	4	Permanet3.0	4	20	0	0	3	3	1	19	5
PBO	PLO2052	2022-09-21	Mud UNplastered	2023-01-07	Resistant strain	4	Permanet3.0	5	20	0	0	1	3	1	19	5
PBO	PL02006	2022-09-21	Mud plastered	2023-01-07	Resistant strain	4	Permanet3.0	1	20	0	0	0	1	2	18	10
PBO	PL02006	2022-09-21	Mud plastered	2023-01-07	Resistant strain	4	Permanet3.0	2	20	0	0	1	1	1	19	5
PBO	PL02006	2022-09-21	Mud plastered	2023-01-07	Resistant strain	4	Permanet3.0	3	20	0	0	9	10	1	19	5
PBO	PL02006	2022-09-21	Mud plastered	2023-01-07	Resistant strain	4	Permanet3.0	4	20	0	0	2	2	0	20	0
PBO	PL02006	2022-09-21	Mud plastered	2023-01-07	Resistant strain	4	Permanet3.0	5	20	0	0	1	1	0	20	0
PBO	RE04010	2022-09-21	Mud plastered	2023-01-07	Resistant strain	4	Permanet3.0	1	20	0	0	0	2	2	18	10
PBO	RE04010	2022-09-21	Mud plastered	2023-01-07	Resistant strain	4	Permanet3.0	2	20	0	0	1	1	1	19	5
PBO	RE04010	2022-09-21	Mud plastered	2023-01-07	Resistant strain	4	Permanet3.0	3	20	0	0	18	19	5	15	25
PBO	RE04010	2022-09-21	Mud plastered	2023-01-07	Resistant strain	4	Permanet3.0	4	20	0	0	2	3	0	20	0
PBO	RE04010	2022-09-21	Mud plastered	2023-01-07	Resistant strain	4	Permanet3.0	5	20	0	0	2	3	0	20	0
PBO	1NO3049	2022-09-21	Mud plastered	2023-01-07	Resistant strain	4	Permanet3.0	1	20	0	0	2	2	1	19	5
PBO	1NO3049	2022-09-21	Mud plastered	2023-01-07	Resistant strain	4	Permanet3.0	2	20	0	0	3	3	1	19	5
PBO	1NO3049	2022-09-21	Mud plastered	2023-01-07	Resistant strain	4	Permanet3.0	3	20	0	0	13	17	1	19	5
PBO	1NO3049	2022-09-21	Mud plastered	2023-01-07	Resistant strain	4	Permanet3.0	4	20	0	0	3	8	1	19	5
PBO	1NO3049	2022-09-21	Mud plastered	2023-01-07	Resistant strain	4	Permanet3.0	5	20	0	0	7	8	1	19	5
PBO	RE04001	2022-09-21	Cemented	2023-01-31	Resistant strain	3	Permanet3.0	1	20	0	0	0	1	0	20	0
PBO	RE04001	2022-09-21	Cemented	2023-01-31	Resistant strain	3	Permanet3.0	2	20	0	0	4	6	1	19	5
PBO	RE04001	2022-09-21	Cemented	2023-01-31	Resistant strain	3	Permanet3.0	3	20	0	0	11	13	5	15	25
PBO	RE04001	2022-09-21	Cemented	2023-01-31	Resistant strain	3	Permanet3.0	4	20	0	0	2	5	2	18	10
PBO	RE04001	2022-09-21	Cemented	2023-01-31	Resistant strain	3	Permanet3.0	5	20	0	0	1	1	0	20	0
PBO	PL02024	2022-09-21	Cemented	2023-01-31	Resistant strain	4	Permanet3.0	1	20	0	0	0	0	0	20	0
PBO	PL02024	2022-09-21	Cemented	2023-01-31	Resistant strain	4	Permanet3.0	2	20	0	0	0	1	1	19	5
PBO	PL02024	2022-09-21	Cemented	2023-01-31	Resistant strain	4	Permanet3.0	3	20	0	0	15	18	13	7	65
PBO	PL02024	2022-09-21	Cemented	2023-01-31	Resistant strain	4	Permanet3.0	4	20	0	0	1	2	2	18	10
PBO	PL02024	2022-09-21	Cemented	2023-01-31	Resistant strain	4	Permanet3.0	5	20	0	0	2	4	1	19	5
									700	0	0	148	187	57	643	8.14286
										0	0	21.1429	26.7143	8.14286
Control Negative	R1			2023-01-31	Resistant strain	3	untreated	1	20	0	0	0	0	0	20	0
Control Negative	R2			2023-01-31	Resistant strain	3	untreated	2	20	0	0	0	0	0	20	0
Control Negative	R1			2023-01-31	Resistant strain	3	untreated	3	20	0	0	0	0	0	20	0
Control Negative	R2			2023-01-31	Resistant strain	3	untreated	4	20	0	0	0	0	0	20	0
Control Negative	R1			2023-01-30	Resistant strain	3	untreated	1	20	0	0	0	0	0	20	0
Control Negative	R2			2023-01-30	Resistant strain	3	untreated	2	20	0	0	0	0	0	20	0
Control Negative	R1			2023-01-30	Resistant strain	3	untreated	3	20	0	0	0	0	0	20	0
Control Negative	R2			2023-01-30	Resistant strain	3	untreated	4	20	0	0	0	0	0	20	0
Control Negative	R1			2023-01-07	Resistant strain	3	untreated	1	20	0	0	0	0	0	20	0
Control Negative	R2			2023-01-07	Resistant strain	3	untreated	2	20	0	0	0	0	0	20	0
Control Negative	R1			2023-01-07	Resistant strain	3	untreated	3	20	0	0	0	0	0	20	0
Control Negative	R2			2023-01-07	Resistant strain	3	untreated	4	20	0	0	0	0	0	20	0
									240	0	0	0	0	0	240	0
									100	0	0	0	0	0
LLIN	PL01156	2022-09-21	Cemented	2023-01-07	Kisumu strain	4	Permanet 2.0	Side 1	20	0	0	3	9	12	8	60
LLIN	PL01156	2022-09-21	Cemented	2023-01-07	Kisumu strain	4	Permanet 2.0	Side 2	20	0	0	2	10	14	6	70
LLIN	PL01156	2022-09-21	Cemented	2023-01-07	Kisumu strain	4	Permanet 2.0	Side 3/ Top	20	0	0	5	12	18	2	90
LLIN	PL01156	2022-09-21	Cemented	2023-01-07	Kisumu strain	4	Permanet 2.0	Side 4	20	0	0	2	11	19	1	95
LLIN	PL01156	2022-09-21	Cemented	2023-01-07	Kisumu strain	4	Permanet 2.0	Side 5	20	0	0	4	15	18	2	90
LLIN	1NO1034	2022-09-21	Cemented	2023-01-07	Kisumu strain	4	Permanet 2.0	Side 1	20	0	0	1	8	11	9	55
LLIN	1NO1034	2022-09-21	Cemented	2023-01-07	Kisumu strain	4	Permanet 2.0	Side 2	20	0	0	2	9	12	8	60
LLIN	1NO1034	2022-09-21	Cemented	2023-01-07	Kisumu strain	4	Permanet 2.0	Side 3/ Top	20	0	0	4	10	9	11	45
LLIN	1NO1034	2022-09-21	Cemented	2023-01-07	Kisumu strain	4	Permanet 2.0	Side 4	20	0	0	1	8	11	9	55
LLIN	1NO1034	2022-09-21	Cemented	2023-01-07	Kisumu strain	4	Permanet 2.0	Side 5	20	0	0	5	6	13	7	65
LLIN	RE01001	2022-09-21	Mud plastered	2023-01-07	Kisumu strain	4	Permanet 2.0	Side 1	20	0	0	1	2	9	11	45
LLIN	RE01001	2022-09-21	Mud plastered	2023-01-07	Kisumu strain	4	Permanet 2.0	Side 2	20	0	0	5	12	11	9	55
LLIN	RE01001	2022-09-21	Mud plastered	2023-01-07	Kisumu strain	4	Permanet 2.0	Side 3/ Top	20	0	0	2	10	11	9	55
LLIN	RE01001	2022-09-21	Mud plastered	2023-01-07	Kisumu strain	4	Permanet 2.0	Side 4	20	0	0	6	2	8	12	40
LLIN	RE01001	2022-09-21	Mud plastered	2023-01-07	Kisumu strain	4	Permanet 2.0	Side 5	20	0	0	7	11	18	2	90
LLIN	PL12030	2022-09-22	Mud UNplastered	2023-01-07	Kisumu strain	4	Permanet 2.0	Side 1	20	0	0	5	7	15	5	75
LLIN	PL12030	2022-09-22	Mud UNplastered	2023-01-07	Kisumu strain	4	Permanet 2.0	Side 2	20	0	0	4	10	11	9	55
LLIN	PL12030	2022-09-22	Mud UNplastered	2023-01-07	Kisumu strain	4	Permanet 2.0	Side 3/ Top	20	0	0	1	6	10	10	50
LLIN	PL12030	2022-09-22	Mud UNplastered	2023-01-07	Kisumu strain	4	Permanet 2.0	Side 4	20	0	0	8	13	12	8	60
LLIN	PL12030	2022-09-22	Mud UNplastered	2023-01-07	Kisumu strain	4	Permanet 2.0	Side 5	20	0	0	0	4	8	12	40
LLIN	1NO2001	21/9/222	Mud plastered	2023-01-07	Kisumu strain	4	Permanet 2.0	Side 1	20	0	0	3	4	8	12	40
LLIN	1NO2001	21/9/222	Mud plastered	2023-01-07	Kisumu strain	4	Permanet 2.0	Side 2	20	0	0	4	5	10	10	50
LLIN	1NO2001	21/9/222	Mud plastered	2023-01-07	Kisumu strain	4	Permanet 2.0	Side 3/ Top	20	0	0	3	6	9	11	45
LLIN	1NO2001	21/9/222	Mud plastered	2023-01-07	Kisumu strain	4	Permanet 2.0	Side 4	20	0	0	5	5	11	9	55
LLIN	1NO2001	21/9/222	Mud plastered	2023-01-07	Kisumu strain	4	Permanet 2.0	Side 5	20	0	0	7	7	13	7	65
LLIN	1NO2069	2022-09-21	Cemented	2023-01-07	Kisumu strain	4	Permanet 2.0	Side 1	20	0	0	0	1	7	13	35
LLIN	1NO2069	2022-09-21	Cemented	2023-01-07	Kisumu strain	4	Permanet 2.0	Side 2	20	0	0	1	12	15	5	75
LLIN	1NO2069	2022-09-21	Cemented	2023-01-07	Kisumu strain	4	Permanet 2.0	Side 3/ Top	20	0	0	1	7	11	9	55
LLIN	1NO2069	2022-09-21	Cemented	2023-01-07	Kisumu strain	4	Permanet 2.0	Side 4	20	0	0	3	8	13	7	65
LLIN	1NO2069	2022-09-21	Cemented	2023-01-07	Kisumu strain	4	Permanet 2.0	Side 5	20	0	0	1	9	14	6	70
LLIN	RE05009	2022-09-21	Cemented	2023-01-31	Kisumu strain	4	Permanet 2.0	1	20	0	0	0	12	11	9	55
LLIN	RE05009	2022-09-21	Cemented	2023-01-31	Kisumu strain	4	Permanet 2.0	2	20	0	0	2	10	15	5	75
LLIN	RE05009	2022-09-21	Cemented	2023-01-31	Kisumu strain	4	Permanet 2.0	3	20	0	0	2	12	16	4	80
LLIN	RE05009	2022-09-21	Cemented	2023-01-31	Kisumu strain	4	Permanet 2.0	4	20	0	0	0	12	11	9	55
LLIN	RE05009	2022-09-21	Cemented	2023-01-31	Kisumu strain	4	Permanet 2.0	5	20	0	0	1	11	10	10	50
									700	0	0	101	296	424	276	60.5714
									100	0	0	14.4286	42.2857	60.5714
PBO	PLO2052	2022-09-21	Mud UNplastered	2023-01-07	Kisumu strain	4	PermaNet3.0	Side 1	20	0	0	9	11	19	1	95
PBO	PLO2052	2022-09-21	Mud UNplastered	2023-01-07	Kisumu strain	4	PermaNet3.0	Side 2	20	0	0	10	13	18	2	90
PBO	PLO2052	2022-09-21	Mud UNplastered	2023-01-07	Kisumu strain	4	PermaNet3.0	Side 3/ Top	20	0	0	20	20	17	3	85
PBO	PLO2052	2022-09-21	Mud UNplastered	2023-01-07	Kisumu strain	4	PermaNet3.0	Side 4	20	0	0	8	15	14	6	70
PBO	PLO2052	2022-09-21	Mud UNplastered	2023-01-07	Kisumu strain	4	PermaNet3.0	Side 5	20	0	0	9	13	11	9	55
PBO	PL02006	2022-09-21	Mud plastered	2023-01-07	Kisumu strain	4	PermaNet3.0	Side 1	20	0	0	12	13	14	6	70
PBO	PL02006	2022-09-21	Mud plastered	2023-01-07	Kisumu strain	4	PermaNet3.0	Side 2	20	0	0	8	10	14	6	70
PBO	PL02006	2022-09-21	Mud plastered	2023-01-07	Kisumu strain	4	PermaNet3.0	Side 3/ Top	20	0	0	9	10	18	2	90
PBO	PL02006	2022-09-21	Mud plastered	2023-01-07	Kisumu strain	4	PermaNet3.0	Side 4	20	0	0	12	13	16	4	80
PBO	PL02006	2022-09-21	Mud plastered	2023-01-07	Kisumu strain	4	PermaNet3.0	Side 5	20	0	0	11	11	14	6	70
PBO	RE04010	2022-09-21	Mud plastered	2023-01-07	Kisumu strain	4	PermaNet3.0	Side 1	20	0	0	15	16	18	2	90
PBO	RE04010	2022-09-21	Mud plastered	2023-01-07	Kisumu strain	4	PermaNet3.0	Side 2	20	0	0	11	11	12	8	60
PBO	RE04010	2022-09-21	Mud plastered	2023-01-07	Kisumu strain	4	PermaNet3.0	Side 3/ Top	20	0	0	18	19	18	2	90
PBO	RE04010	2022-09-21	Mud plastered	2023-01-07	Kisumu strain	4	PermaNet3.0	Side 4	20	0	0	12	15	16	4	80
PBO	RE04010	2022-09-21	Mud plastered	2023-01-07	Kisumu strain	4	PermaNet3.0	Side 5	20	0	0	9	11	5	15	25
PBO	1NO3049	2022-09-21	Mud plastered	2023-01-07	Kisumu strain	4	PermaNet3.0	Side 1	20	0	0	8	16	16	4	80
PBO	1NO3049	2022-09-21	Mud plastered	2023-01-07	Kisumu strain	4	PermaNet3.0	Side 2	20	0	0	10	12	12	8	60
PBO	1NO3049	2022-09-21	Mud plastered	2023-01-07	Kisumu strain	4	PermaNet3.0	Side 3/ Top	20	0	0	13	17	18	2	90
PBO	1NO3049	2022-09-21	Mud plastered	2023-01-07	Kisumu strain	4	PermaNet3.0	Side 4	20	0	0	12	15	16	4	80
PBO	1NO3049	2022-09-21	Mud plastered	2023-01-07	Kisumu strain	4	PermaNet3.0	Side 5	20	0	0	11	13	18	2	90
									400	0	0	227	274	304	96	76
										0	0	56.75	68.5	76
Control				2023-01-07	Kisumu strain	3	untreated	1	20	0	0	0	0	0	20	0
Control				2023-01-07	Kisumu strain	3	untreated	2	20	0	0	0	0	0	20	0
Control				2023-01-07	Kisumu strain	3	untreated	3	20	0	0	0	0	0	20	0
Control				2023-01-07	Kisumu strain	3	untreated	4	20	0	0	0	0	0	20	0
Control				2023-01-07	Kisumu strain	3	untreated	1	20	0	0	0	0	0	20	0
Control				2023-01-07	Kisumu strain	3	untreated	2	20	0	0	0	0	0	20	0
Control				2023-01-07	Kisumu strain	3	untreated	3	20	0	0	0	0	0	20	0
Control				2023-01-07	Kisumu strain	3	untreated	4	20	0	0	0	0	0	20	0
Control				2023-01-07	Kisumu strain	3	untreated	1	20	0	0	0	0	0	20	0
Control				2023-01-07	Kisumu strain	3	untreated	2	20	0	0	0	0	0	20	0
Control				2023-01-07	Kisumu strain	3	untreated	3	20	0	0	0	0	0	20	0
Control				2023-01-07	Kisumu strain	3	untreated	4	20	0	0	0	0	0	20	0
									240	0	0	0	0	0	240	0
									100	0	0	0	0	0
PBO	RE04012	2022-09-21	Mud unplastered	2023-01-31	Resistant strain	3	Permanet3.0	3	20	0	0	20	20	4	16	20
PBO	PLO2052	2022-09-21	Mud UNplastered	2023-01-07	Resistant strain	4	Permanet3.0	3	20	0	0	6	8	1	19	5
PBO	PL02006	2022-09-21	Mud plastered	2023-01-07	Resistant strain	4	Permanet3.0	3	20	0	0	9	10	1	19	5
PBO	RE04010	2022-09-21	Mud plastered	2023-01-07	Resistant strain	4	Permanet3.0	3	20	0	0	18	19	5	15	25
PBO	1NO3049	2022-09-21	Mud plastered	2023-01-07	Resistant strain	4	Permanet3.0	3	20	0	0	13	17	1	19	5
PBO	RE04001	2022-09-21	Cemented	2023-01-31	Resistant strain	3	Permanet3.0	3	20	0	0	11	13	5	15	25
PBO	PL02024	2022-09-21	Cemented	2023-01-31	Resistant strain	4	Permanet3.0	3	20	0	0	15	18	13	7	65
									140	0	0	92	105	30	110	21.4286
									46.6667	0	0	65.7143	75	21.4286
PBO	RE04012	2022-09-21	Mud unplastered	2023-01-31	Resistant strain	3	Permanet3.0	1	20	0	0	1	2	3	17	15
PBO	RE04012	2022-09-21	Mud unplastered	2023-01-31	Resistant strain	3	Permanet3.0	2	20	0	0	2	2	1	19	5
PBO	RE04012	2022-09-21	Mud unplastered	2023-01-31	Resistant strain	3	Permanet3.0	4	20	0	0	4	4	2	18	10
PBO	RE04012	2022-09-21	Mud unplastered	2023-01-31	Resistant strain	3	Permanet3.0	5	20	0	0	5	5	1	19	5
PBO	PLO2052	2022-09-21	Mud UNplastered	2023-01-07	Resistant strain	4	Permanet3.0	1	20	0	0	2	2	1	19	5
PBO	PLO2052	2022-09-21	Mud UNplastered	2023-01-07	Resistant strain	4	Permanet3.0	2	20	0	0	4	6	0	20	0
PBO	PLO2052	2022-09-21	Mud UNplastered	2023-01-07	Resistant strain	4	Permanet3.0	4	20	0	0	3	3	1	19	5
PBO	PLO2052	2022-09-21	Mud UNplastered	2023-01-07	Resistant strain	4	Permanet3.0	5	20	0	0	1	3	1	19	5
PBO	PL02006	2022-09-21	Mud plastered	2023-01-07	Resistant strain	4	Permanet3.0	1	20	0	0	0	1	2	18	10
PBO	PL02006	2022-09-21	Mud plastered	2023-01-07	Resistant strain	4	Permanet3.0	2	20	0	0	1	1	1	19	5
PBO	PL02006	2022-09-21	Mud plastered	2023-01-07	Resistant strain	4	Permanet3.0	4	20	0	0	2	2	0	20	0
PBO	PL02006	2022-09-21	Mud plastered	2023-01-07	Resistant strain	4	Permanet3.0	5	20	0	0	1	1	0	20	0
PBO	RE04010	2022-09-21	Mud plastered	2023-01-07	Resistant strain	4	Permanet3.0	1	20	0	0	0	2	2	18	10
PBO	RE04010	2022-09-21	Mud plastered	2023-01-07	Resistant strain	4	Permanet3.0	2	20	0	0	1	1	1	19	5
PBO	RE04010	2022-09-21	Mud plastered	2023-01-07	Resistant strain	4	Permanet3.0	4	20	0	0	2	3	0	20	0
PBO	RE04010	2022-09-21	Mud plastered	2023-01-07	Resistant strain	4	Permanet3.0	5	20	0	0	2	3	0	20	0
PBO	1NO3049	2022-09-21	Mud plastered	2023-01-07	Resistant strain	4	Permanet3.0	1	20	0	0	2	2	1	19	5
PBO	1NO3049	2022-09-21	Mud plastered	2023-01-07	Resistant strain	4	Permanet3.0	2	20	0	0	3	3	1	19	5
PBO	1NO3049	2022-09-21	Mud plastered	2023-01-07	Resistant strain	4	Permanet3.0	4	20	0	0	3	8	1	19	5
PBO	1NO3049	2022-09-21	Mud plastered	2023-01-07	Resistant strain	4	Permanet3.0	5	20	0	0	7	8	1	19	5
PBO	RE04001	2022-09-21	Cemented	2023-01-31	Resistant strain	3	Permanet3.0	1	20	0	0	0	1	0	20	0
PBO	RE04001	2022-09-21	Cemented	2023-01-31	Resistant strain	3	Permanet3.0	2	20	0	0	4	6	1	19	5
PBO	RE04001	2022-09-21	Cemented	2023-01-31	Resistant strain	3	Permanet3.0	4	20	0	0	2	5	2	18	10
PBO	RE04001	2022-09-21	Cemented	2023-01-31	Resistant strain	3	Permanet3.0	5	20	0	0	1	1	0	20	0
PBO	PL02024	2022-09-21	Cemented	2023-01-31	Resistant strain	4	Permanet3.0	1	20	0	0	0	0	0	20	0
PBO	PL02024	2022-09-21	Cemented	2023-01-31	Resistant strain	4	Permanet3.0	2	20	0	0	0	1	1	19	5
PBO	PL02024	2022-09-21	Cemented	2023-01-31	Resistant strain	4	Permanet3.0	4	20	0	0	1	2	2	18	10
PBO	PL02024	2022-09-21	Cemented	2023-01-31	Resistant strain	4	Permanet3.0	5	20	0	0	2	4	1	19	5
									560	0	0	56	82	27	533	4.82143
										0	0	10	14.6429	4.82143
PBO	PLO2052	2022-09-21	Mud UNplastered	2023-01-07	Kisumu strain	4	PermaNet3.0	Side 3/ Top	20	0	0	20	20	17	3	85
PBO	PL02006	2022-09-21	Mud plastered	2023-01-07	Kisumu strain	4	PermaNet3.0	Side 3/ Top	20	0	0	9	10	18	2	90
PBO	RE04010	2022-09-21	Mud plastered	2023-01-07	Kisumu strain	4	PermaNet3.0	Side 3/ Top	20	0	0	18	19	18	2	90
PBO	1NO3049	2022-09-21	Mud plastered	2023-01-07	Kisumu strain	4	PermaNet3.0	Side 3/ Top	20	0	0	13	17	18	2	90
									80	0	0	60	66	71	9	88.75
										0	0	75	82.5	88.75
PBO	PLO2052	2022-09-21	Mud UNplastered	2023-01-07	Kisumu strain	4	PermaNet3.0	Side 1	20	0	0	9	11	19	1	95
PBO	PLO2052	2022-09-21	Mud UNplastered	2023-01-07	Kisumu strain	4	PermaNet3.0	Side 2	20	0	0	10	13	18	2	90
PBO	PLO2052	2022-09-21	Mud UNplastered	2023-01-07	Kisumu strain	4	PermaNet3.0	Side 4	20	0	0	8	15	14	6	70
PBO	PLO2052	2022-09-21	Mud UNplastered	2023-01-07	Kisumu strain	4	PermaNet3.0	Side 5	20	0	0	9	13	11	9	55
PBO	PL02006	2022-09-21	Mud plastered	2023-01-07	Kisumu strain	4	PermaNet3.0	Side 1	20	0	0	12	13	14	6	70
PBO	PL02006	2022-09-21	Mud plastered	2023-01-07	Kisumu strain	4	PermaNet3.0	Side 2	20	0	0	8	10	14	6	70
PBO	PL02006	2022-09-21	Mud plastered	2023-01-07	Kisumu strain	4	PermaNet3.0	Side 4	20	0	0	12	13	16	4	80
PBO	PL02006	2022-09-21	Mud plastered	2023-01-07	Kisumu strain	4	PermaNet3.0	Side 5	20	0	0	11	11	14	6	70
PBO	RE04010	2022-09-21	Mud plastered	2023-01-07	Kisumu strain	4	PermaNet3.0	Side 1	20	0	0	15	16	18	2	90
PBO	RE04010	2022-09-21	Mud plastered	2023-01-07	Kisumu strain	4	PermaNet3.0	Side 2	20	0	0	11	11	12	8	60
PBO	RE04010	2022-09-21	Mud plastered	2023-01-07	Kisumu strain	4	PermaNet3.0	Side 4	20	0	0	12	15	16	4	80
PBO	RE04010	2022-09-21	Mud plastered	2023-01-07	Kisumu strain	4	PermaNet3.0	Side 5	20	0	0	9	11	5	15	25
PBO	1NO3049	2022-09-21	Mud plastered	2023-01-07	Kisumu strain	4	PermaNet3.0	Side 1	20	0	0	8	16	16	4	80
PBO	1NO3049	2022-09-21	Mud plastered	2023-01-07	Kisumu strain	4	PermaNet3.0	Side 2	20	0	0	10	12	12	8	60
PBO	1NO3049	2022-09-21	Mud plastered	2023-01-07	Kisumu strain	4	PermaNet3.0	Side 4	20	0	0	12	15	16	4	80
PBO	1NO3049	2022-09-21	Mud plastered	2023-01-07	Kisumu strain	4	PermaNet3.0	Side 5	20	0	0	11	13	18	2	90
									320	0	0	167	208	233	87	72.8125
										0	0	52.1875	65	72.8125

## Sheet: Jan 2023-12
Cluster	#NAME?	collection Date	Wall type	Date	Strain	age (days)	ITN type	Side	No. Exposed	KD 00 min	3 mins	KD 30Min	KD60MIN	KD AFTER 24HR	Total alive	24 HR mortality(%
PBO	RE01009	2023-01-12		2023-02-03	Resistant strain	3	Permanet 3.4	1	20	0	0	1	6	0	20	0
PBO	RE01009	2023-01-12		2023-02-03	Resistant strain	3	Permanet 3.4	2	20	0	0	3	3	0	20	0
PBO	RE01009	2023-01-12		2023-02-03	Resistant strain	3	Permanet 3.4	3	20	0	0	6	12	2	18	10
PBO	RE01009	2023-01-12		2023-02-03	Resistant strain	3	Permanet 3.4	4	20	0	0	1	5	0	20	0
PBO	RE01009	2023-01-12		2023-02-03	Resistant strain	3	Permanet 3.4	5	20	0	0	3	3	0	20	0
PBO	PL02009	2023-01-16	Cemented	2023-02-03	Resistant strain	3	Permanet 3.4	1	20	0	0	1	2	0	20	0
PBO	PL02009	2023-01-16	Cemented	2023-02-03	Resistant strain	3	Permanet 3.4	2	20	0	0	0	1	0	20	0
PBO	PL02009	2023-01-16	Cemented	2023-02-03	Resistant strain	3	Permanet 3.4	3	20	0	0	0	6	1	19	5
PBO	PL02009	2023-01-16	Cemented	2023-02-03	Resistant strain	3	Permanet 3.4	4	20	0	0	0	2	1	19	5
PBO	PL02009	2023-01-16	Cemented	2023-02-03	Resistant strain	3	Permanet 3.4	5	20	0	0	0	1	0	20	0
PBO	1N03161	2023-01-17	Cemented	2023-02-17	Resistant strain	3	Permanet 3.4	1	20	0	0	0	2	0	20	0
PBO	1N03161	2023-01-17	Cemented	2023-02-17	Resistant strain	3	Permanet 3.4	2	20	0	0	1	2	0	20	0
PBO	1N03161	2023-01-17	Cemented	2023-02-17	Resistant strain	3	Permanet 3.4	3	20	0	0	19	20	3	17	15
PBO	1N03161	2023-01-17	Cemented	2023-02-17	Resistant strain	3	Permanet 3.4	4	20	0	0	3	6	0	20	0
PBO	1N03161	2023-01-17	Cemented	2023-02-17	Resistant strain	3	Permanet 3.4	5	20	0	0	10	12	4	16	20
PBO	INO3002	2023-01-17	Mud unplastered	2023-02-03	Resistant strain	3	Permanet 3.4	1	20	0	0	0	0	0	20	0
PBO	INO3002	2023-01-17	Mud unplastered	2023-02-03	Resistant strain	3	Permanet 3.4	2	20	0	0	0	0	0	20	0
PBO	INO3002	2023-01-17	Mud unplastered	2023-02-03	Resistant strain	3	Permanet 3.4	3	20	0	0	4	5	8	12	40
PBO	INO3002	2023-01-17	Mud unplastered	2023-02-03	Resistant strain	3	Permanet 3.4	4	20	0	0	1	1	1	19	5
PBO	INO3002	2023-01-17	Mud unplastered	2023-02-03	Resistant strain	3	Permanet 3.4	5	20	0	0	0	1	0	20	0
PBO	RE01002	2023-01-12		2023-02-06	Resistant strain	4	Permanet 3.4	1	20	0	0	14	15	0	20	0
PBO	RE01002	2023-01-12		2023-02-06	Resistant strain	4	Permanet 3.4	2	20	0	0	1	9	0	20	0
PBO	RE01002	2023-01-12		2023-02-06	Resistant strain	4	Permanet 3.4	3	20	0	0	8	20	3	17	15
PBO	RE01002	2023-01-12		2023-02-06	Resistant strain	4	Permanet 3.4	4	20	0	0	5	16	1	19	5
PBO	RE01002	2023-01-12		2023-02-06	Resistant strain	4	Permanet 3.4	5	20	0	0	4	15	0	20	0
PBO	PL02187	2023-01-16	Mud unplastered	2023-02-06	Resistant strain	4	Permanet 3.4	1	20	0	0	3	4	1	19	5
PBO	PL02187	2023-01-16	Mud unplastered	2023-02-06	Resistant strain	4	Permanet 3.4	2	20	0	0	1	1	0	20	0
PBO	PL02187	2023-01-16	Mud unplastered	2023-02-06	Resistant strain	4	Permanet 3.4	3	20	0	0	15	16	1	19	5
PBO	PL02187	2023-01-16	Mud unplastered	2023-02-06	Resistant strain	4	Permanet 3.4	4	20	0	0	0	0	0	20	0
PBO	PL02187	2023-01-16	Mud unplastered	2023-02-06	Resistant strain	4	Permanet 3.4	5	20	0	0	1	2	0	20	0
PBO	RE01004	2023-01-12		2023-02-06	Resistant strain	4	Permanet 3.4	1	20	0	0	3	9	0	20	0
PBO	RE01004	2023-01-12		2023-02-06	Resistant strain	4	Permanet 3.4	2	20	0	0	2	6	0	20	0
PBO	RE01004	2023-01-12		2023-02-06	Resistant strain	4	Permanet 3.4	3	20	0	0	10	13	3	17	15
PBO	RE01004	2023-01-12		2023-02-06	Resistant strain	4	Permanet 3.4	4	20	0	0	4	6	2	18	10
PBO	RE01004	2023-01-12		2023-02-06	Resistant strain	4	Permanet 3.4	5	20	0	0	2	2	1	19	5
PBO	1N03006	2023-01-17	Mud unplastered	2023-02-17	Resistant strain	3	Permanet 3.4	1	20	0	0	2	2	3	17	15
PBO	1N03006	2023-01-17	Mud unplastered	2023-02-17	Resistant strain	3	Permanet 3.4	2	20	0	0	0	2	2	18	10
PBO	1N03006	2023-01-17	Mud unplastered	2023-02-17	Resistant strain	3	Permanet 3.4	3	20	0	0	16	18	3	17	15
PBO	1N03006	2023-01-17	Mud unplastered	2023-02-17	Resistant strain	3	Permanet 3.4	4	20	0	0	3	5	2	18	10
PBO	1N03006	2023-01-17	Mud unplastered	2023-02-17	Resistant strain	3	Permanet 3.4	5	20	0	0	6	8	1	19	5
PBO	PL02166	2023-01-16	Mud plastered	2023-02-14	Resistant strain	3	Permanet 3.4	1	20	0	0	12	18	1	19	5
PBO	PL02166	2023-01-16	Mud plastered	2023-02-14	Resistant strain	3	Permanet 3.4	2	20	0	0	9	9	2	18	10
PBO	PL02166	2023-01-16	Mud plastered	2023-02-14	Resistant strain	3	Permanet 3.4	3	20	0	0	17	19	5	15	25
PBO	PL02166	2023-01-16	Mud plastered	2023-02-14	Resistant strain	3	Permanet 3.4	4	20	0	0	14	15	4	16	20
PBO	PL02166	2023-01-16	Mud plastered	2023-02-14	Resistant strain	3	Permanet 3.4	5	20	0	0	12	18	4	16	20
									900	0	0	217	338	59	841	6.55556
										0	0	24.1111	37.5556	6.55556
Control Negative	R01			2023-02-03	Resistant strain	3	Untreated	1	20	0	0	0	0	0	20	0
Control Negative	RO2			2023-02-03	Resistant strain	3	Untreated	2	20	0	0	0	0	0	20	0
Control Negative	R01			2023-02-06	Resistant strain	4	Untreated	1	20	0	0	0	0	0	20	0
Control Negative	RO2			2023-02-06	Resistant strain	4	Untreated	2	20	0	0	0	0	0	20	0
Control Negative	R01			2023-02-14	Resistant strain	3	Untreated	1	20	0	0	0	0	0	20	0
Control Negative	RO2			2023-02-14	Resistant strain	3	Untreated	2	20	0	0	0	0	0	20	0
Control Negative	R01			2023-02-17	Resistant strain	3	Untreated	1	20	0	0	0	0	0	20	0
Control Negative	RO2			2023-02-17	Resistant strain	3	Untreated	2	20	0	0	0	0	0	20	0
									160	0	0	0	0	0	160	0
									100	0	0	0	0	0
PBO	1N03006	2023-01-17	Mud Unplastered	2023-03-09	Kisumu strain	3	Permanet 3.0	1	20	0	0	11	14	12	8	60
PBO	1N03006	2023-01-17	Mud Unplastered	2023-03-09	Kisumu strain	3	Permanet 3.0	2	20	0	0	8	9	11	9	55
PBO	1N03006	2023-01-17	Mud Unplastered	2023-03-09	Kisumu strain	3	Permanet 3.0	3	20	0	0	12	14	12	8	60
PBO	1N03006	2023-01-17	Mud Unplastered	2023-03-09	Kisumu strain	3	Permanet 3.0	4	20	0	0	19	20	19	1	95
PBO	1N03006	2023-01-17	Mud Unplastered	2023-03-09	Kisumu strain	3	Permanet 3.0	5	20	0	0	9	10	12	8	60
PBO	1N03002	2023-01-17	Mud unplastered	2023-03-10	Kisumu strain	3	Permanet 3.0	1	20	0	0	3	20	19	1	95
PBO	1N03002	2023-01-17	Mud unplastered	2023-03-10	Kisumu strain	3	Permanet 3.0	2	20	0	0	6	11	16	4	80
PBO	1N03002	2023-01-17	Mud unplastered	2023-03-10	Kisumu strain	3	Permanet 3.0	3	20	0	0	20	20	0	20	0
PBO	1N03002	2023-01-17	Mud unplastered	2023-03-10	Kisumu strain	3	Permanet 3.0	4	20	0	0	7	16	13	7	65
PBO	1N03002	2023-01-17	Mud unplastered	2023-03-10	Kisumu strain	3	Permanet 3.0	5	20	0	0	15	12	12	8	60
PBO	RE01002	2023-01-12		2023-03-09	Kisumu strain	3	Permanet 3.0	1	20	0	0	5	20	0	20	0
PBO	RE01002	2023-01-12		2023-03-09	Kisumu strain	3	Permanet 3.0	2	20	0	0	9	15	13	7	65
PBO	RE01002	2023-01-12		2023-03-09	Kisumu strain	3	Permanet 3.0	3	20	0	0	10	15	11	9	55
PBO	RE01002	2023-01-12		2023-03-09	Kisumu strain	3	Permanet 3.0	4	20	0	0	8	13	12	8	60
PBO	RE01002	2023-01-12		2023-03-09	Kisumu strain	3	Permanet 3.0	5	20	0	0	8	20	13	7	65
PBO	RE01009	2023-01-12		2023-03-14	Kisumu strain	3	Permanet 3.0	1	20	0	0	20	20	0	20	0
PBO	RE01009	2023-01-12		2023-03-14	Kisumu strain	3	Permanet 3.0	2	20	0	0	10	20	0	20	0
PBO	RE01009	2023-01-12		2023-03-14	Kisumu strain	3	Permanet 3.0	3	20	0	0	12	20	19	1	95
PBO	RE01009	2023-01-12		2023-03-14	Kisumu strain	3	Permanet 3.0	4	20	0	0	12	20	13	7	65
PBO	RE01009	2023-01-12		2023-03-14	Kisumu strain	3	Permanet 3.0	5	20	0	0	8	12	16	4	80
PBO	PL02187	2023-01-16	Mud unplastered	2023-03-14	Kisumu strain	3	Permanet 3.0	1	20	0	0	8	12	10	10	50
PBO	PL02187	2023-01-16	Mud unplastered	2023-03-14	Kisumu strain	3	Permanet 3.0	2	20	0	0	3	14	14	6	70
PBO	PL02187	2023-01-16	Mud unplastered	2023-03-14	Kisumu strain	3	Permanet 3.0	3	20	0	0	8	11	20	0	100
PBO	PL02187	2023-01-16	Mud unplastered	2023-03-14	Kisumu strain	3	Permanet 3.0	4	20	0	0	11	19	10	10	50
PBO	PL02187	2023-01-16	Mud unplastered	2023-03-14	Kisumu strain	3	Permanet 3.0	5	20	0	0	7	16	20	0	100
PBO	PL02166	2023-01-16	Mud plastered	2023-03-09	Kisumu strain	3	Permanet 3.0	1	20	0	0	10	11	14	6	70
PBO	PL02166	2023-01-16	Mud plastered	2023-03-09	Kisumu strain	3	Permanet 3.0	2	20	0	0	11	13	9	11	45
PBO	PL02166	2023-01-16	Mud plastered	2023-03-09	Kisumu strain	3	Permanet 3.0	3	20	0	0	6	11	20	0	100
PBO	PL02166	2023-01-16	Mud plastered	2023-03-09	Kisumu strain	3	Permanet 3.0	4	20	0	0	4	11	13	7	65
PBO	PL02166	2023-01-16	Mud plastered	2023-03-09	Kisumu strain	3	Permanet 3.0	5	20	0	0	14	15	11	9	55
PBO	RE01004	2023-01-12		2023-03-21	Kisumu strain	3	Permanet 3.0	1	20	0	0	2	12	20	0	100
PBO	RE01004	2023-01-12		2023-03-21	Kisumu strain	3	Permanet 3.0	2	20	0	0	8	14	20	0	100
PBO	RE01004	2023-01-12		2023-03-21	Kisumu strain	3	Permanet 3.0	3	20	0	0	9	15	20	0	100
PBO	RE01004	2023-01-12		2023-03-21	Kisumu strain	3	Permanet 3.0	4	20	0	0	11	15	20	0	100
PBO	RE01004	2023-01-12		2023-03-21	Kisumu strain	3	Permanet 3.0	5	20	0	0	9	14	20	0	100
PBO	PL02009	2023-01-16	Cemented	2023-03-21	Kisumu strain	3	Permanet 3.0	1	20	0	0	12	18	19	1	95
PBO	PL02009	2023-01-16	Cemented	2023-03-21	Kisumu strain	3	Permanet 3.0	2	20	0	0	5	14	20	0	100
PBO	PL02009	2023-01-16	Cemented	2023-03-21	Kisumu strain	3	Permanet 3.0	3	20	0	0	8	20	20	0	100
PBO	PL02009	2023-01-16	Cemented	2023-03-21	Kisumu strain	3	Permanet 3.0	4	20	0	0	7	16	20	0	100
PBO	PL02009	2023-01-16	Cemented	2023-03-21	Kisumu strain	3	Permanet 3.0	5	20	0	0	3	11	19	1	95
PBO	IN03161	2023-01-17	Cemented	2023-04-20	Kisumu strain	3	Permanet 3.0	1	20	0	0	1	2	0	20	0
PBO	IN03161	2023-01-17	Cemented	2023-04-20	Kisumu strain	3	Permanet 3.0	2	20	0	0	1	2	2	18	10
PBO	IN03161	2023-01-17	Cemented	2023-04-20	Kisumu strain	3	Permanet 3.0	3	20	0	0	9	18	5	15	25
PBO	IN03161	2023-01-17	Cemented	2023-04-20	Kisumu strain	3	Permanet 3.0	4	20	0	0	4	6	3	17	15
PBO	IN03161	2023-01-17	Cemented	2023-04-20	Kisumu strain	3	Permanet 3.0	5	20	0	0	4	8	1	19	5
									900	0	0	387	639	573	327	63.6667
										0	0	43	71	63.6667
Control Negative	R01			2023-03-09	Kisumu strain	3	Untreated	1	20	0	0	0	0	0	20	0
Control Negative	RO2			2023-03-09	Kisumu strain	3	Untreated	2	20	0	0	0	0	1	19	5
Control Negative	R01			2023-03-10	Kisumu strain	3	Untreated	1	20	0	0	0	0	0	20	0
Control Negative	RO2			2023-03-10	Kisumu strain	3	Untreated	2	20	0	0	0	0	0	20	0
Control Negative	R01			2023-03-14	Kisumu strain	3	Untreated	1	20	0	0	0	0	0	20	0
Control Negative	RO2			2023-03-14	Kisumu strain	3	Untreated	2	20	0	0	0	0	0	20	0
Control Negative	R01			2023-03-21	Kisumu strain	3	Untreated	1	20	0	0	0	0	0	20	0
Control Negative	RO2			2023-03-21	Kisumu strain	3	Untreated	2	20	0	0	0	0	0	20	0
									160	0	0	0	0	1	159	0.625
									100	0	0	0	0	0.625
PBO	RE01009	2023-01-12		2023-02-03	Resistant strain	3	Permanet 3.4	3	20	0	0	6	12	2	18	10
PBO	PL02009	2023-01-16	Cemented	2023-02-03	Resistant strain	3	Permanet 3.4	3	20	0	0	0	6	1	19	5
PBO	1N03161	2023-01-17	Cemented	2023-02-17	Resistant strain	3	Permanet 3.4	3	20	0	0	19	20	3	17	15
PBO	INO3002	2023-01-17	Mud unplastered	2023-02-03	Resistant strain	3	Permanet 3.4	3	20	0	0	4	5	8	12	40
PBO	RE01002	2023-01-12		2023-02-06	Resistant strain	4	Permanet 3.4	3	20	0	0	8	20	3	17	15
PBO	PL02187	2023-01-16	Mud unplastered	2023-02-06	Resistant strain	4	Permanet 3.4	3	20	0	0	15	16	1	19	5
PBO	RE01004	2023-01-12		2023-02-06	Resistant strain	4	Permanet 3.4	3	20	0	0	10	13	3	17	15
PBO	1N03006	2023-01-17	Mud unplastered	2023-02-17	Resistant strain	3	Permanet 3.4	3	20	0	0	16	18	3	17	15
PBO	PL02166	2023-01-16	Mud plastered	2023-02-14	Resistant strain	3	Permanet 3.4	3	20	0	0	17	19	5	15	25
									180	0	0	95	129	29	151	16.1111
										0	0	52.7778	71.6667	16.1111
PBO	RE01009	2023-01-12		2023-02-03	Resistant strain	3	Permanet 3.4	1	20	0	0	1	6	0	20	0
PBO	RE01009	2023-01-12		2023-02-03	Resistant strain	3	Permanet 3.4	2	20	0	0	3	3	0	20	0
PBO	RE01009	2023-01-12		2023-02-03	Resistant strain	3	Permanet 3.4	4	20	0	0	1	5	0	20	0
PBO	RE01009	2023-01-12		2023-02-03	Resistant strain	3	Permanet 3.4	5	20	0	0	3	3	0	20	0
PBO	PL02009	2023-01-16	Cemented	2023-02-03	Resistant strain	3	Permanet 3.4	1	20	0	0	1	2	0	20	0
PBO	PL02009	2023-01-16	Cemented	2023-02-03	Resistant strain	3	Permanet 3.4	2	20	0	0	0	1	0	20	0
PBO	PL02009	2023-01-16	Cemented	2023-02-03	Resistant strain	3	Permanet 3.4	4	20	0	0	0	2	1	19	5
PBO	PL02009	2023-01-16	Cemented	2023-02-03	Resistant strain	3	Permanet 3.4	5	20	0	0	0	1	0	20	0
PBO	1N03161	2023-01-17	Cemented	2023-02-17	Resistant strain	3	Permanet 3.4	1	20	0	0	0	2	0	20	0
PBO	1N03161	2023-01-17	Cemented	2023-02-17	Resistant strain	3	Permanet 3.4	2	20	0	0	1	2	0	20	0
PBO	1N03161	2023-01-17	Cemented	2023-02-17	Resistant strain	3	Permanet 3.4	4	20	0	0	3	6	0	20	0
PBO	1N03161	2023-01-17	Cemented	2023-02-17	Resistant strain	3	Permanet 3.4	5	20	0	0	10	12	4	16	20
PBO	INO3002	2023-01-17	Mud unplastered	2023-02-03	Resistant strain	3	Permanet 3.4	1	20	0	0	0	0	0	20	0
PBO	INO3002	2023-01-17	Mud unplastered	2023-02-03	Resistant strain	3	Permanet 3.4	2	20	0	0	0	0	0	20	0
PBO	INO3002	2023-01-17	Mud unplastered	2023-02-03	Resistant strain	3	Permanet 3.4	4	20	0	0	1	1	1	19	5
PBO	INO3002	2023-01-17	Mud unplastered	2023-02-03	Resistant strain	3	Permanet 3.4	5	20	0	0	0	1	0	20	0
PBO	RE01002	2023-01-12		2023-02-06	Resistant strain	4	Permanet 3.4	1	20	0	0	14	15	0	20	0
PBO	RE01002	2023-01-12		2023-02-06	Resistant strain	4	Permanet 3.4	2	20	0	0	1	9	0	20	0
PBO	RE01002	2023-01-12		2023-02-06	Resistant strain	4	Permanet 3.4	4	20	0	0	5	16	1	19	5
PBO	RE01002	2023-01-12		2023-02-06	Resistant strain	4	Permanet 3.4	5	20	0	0	4	15	0	20	0
PBO	PL02187	2023-01-16	Mud unplastered	2023-02-06	Resistant strain	4	Permanet 3.4	1	20	0	0	3	4	1	19	5
PBO	PL02187	2023-01-16	Mud unplastered	2023-02-06	Resistant strain	4	Permanet 3.4	2	20	0	0	1	1	0	20	0
PBO	PL02187	2023-01-16	Mud unplastered	2023-02-06	Resistant strain	4	Permanet 3.4	4	20	0	0	0	0	0	20	0
PBO	PL02187	2023-01-16	Mud unplastered	2023-02-06	Resistant strain	4	Permanet 3.4	5	20	0	0	1	2	0	20	0
PBO	RE01004	2023-01-12		2023-02-06	Resistant strain	4	Permanet 3.4	1	20	0	0	3	9	0	20	0
PBO	RE01004	2023-01-12		2023-02-06	Resistant strain	4	Permanet 3.4	2	20	0	0	2	6	0	20	0
PBO	RE01004	2023-01-12		2023-02-06	Resistant strain	4	Permanet 3.4	4	20	0	0	4	6	2	18	10
PBO	RE01004	2023-01-12		2023-02-06	Resistant strain	4	Permanet 3.4	5	20	0	0	2	2	1	19	5
PBO	1N03006	2023-01-17	Mud unplastered	2023-02-17	Resistant strain	3	Permanet 3.4	1	20	0	0	2	2	3	17	15
PBO	1N03006	2023-01-17	Mud unplastered	2023-02-17	Resistant strain	3	Permanet 3.4	2	20	0	0	0	2	2	18	10
PBO	1N03006	2023-01-17	Mud unplastered	2023-02-17	Resistant strain	3	Permanet 3.4	4	20	0	0	3	5	2	18	10
PBO	1N03006	2023-01-17	Mud unplastered	2023-02-17	Resistant strain	3	Permanet 3.4	5	20	0	0	6	8	1	19	5
PBO	PL02166	2023-01-16	Mud plastered	2023-02-14	Resistant strain	3	Permanet 3.4	1	20	0	0	12	18	1	19	5
PBO	PL02166	2023-01-16	Mud plastered	2023-02-14	Resistant strain	3	Permanet 3.4	2	20	0	0	9	9	2	18	10
PBO	PL02166	2023-01-16	Mud plastered	2023-02-14	Resistant strain	3	Permanet 3.4	4	20	0	0	14	15	4	16	20
PBO	PL02166	2023-01-16	Mud plastered	2023-02-14	Resistant strain	3	Permanet 3.4	5	20	0	0	12	18	4	16	20
									720	0	0	122	209	30	690	4.16667
										0	0	16.9444	29.0278	4.16667
PBO	1N03006	2023-01-17	Mud Unplastered	2023-03-09	Kisumu strain	3	Permanet 3.0	3	20	0	0	12	14	12	8	60
PBO	1N03002	2023-01-17	Mud unplastered	2023-03-10	Kisumu strain	3	Permanet 3.0	3	20	0	0	20	20	0	20	0
PBO	RE01002	2023-01-12		2023-03-09	Kisumu strain	3	Permanet 3.0	3	20	0	0	10	15	11	9	55
PBO	RE01009	2023-01-12		2023-03-14	Kisumu strain	3	Permanet 3.0	3	20	0	0	12	20	19	1	95
PBO	PL02187	2023-01-16	Mud unplastered	2023-03-14	Kisumu strain	3	Permanet 3.0	3	20	0	0	8	11	20	0	100
PBO	PL02166	2023-01-16	Mud plastered	2023-03-09	Kisumu strain	3	Permanet 3.0	3	20	0	0	6	11	20	0	100
PBO	RE01004	2023-01-12		2023-03-21	Kisumu strain	3	Permanet 3.0	3	20	0	0	9	15	20	0	100
PBO	PL02009	2023-01-16	Cemented	2023-03-21	Kisumu strain	3	Permanet 3.0	3	20	0	0	8	20	20	0	100
PBO	IN03161	2023-01-17	Cemented	2023-04-20	Kisumu strain	3	Permanet 3.0	3	20	0	0	9	18	5	15	25
									180	0	0	94	144	127	53	70.5556
										0	0	52.2222	80	70.5556
PBO	1N03006	2023-01-17	Mud Unplastered	2023-03-09	Kisumu strain	3	Permanet 3.0	1	20	0	0	11	14	12	8	60
PBO	1N03006	2023-01-17	Mud Unplastered	2023-03-09	Kisumu strain	3	Permanet 3.0	2	20	0	0	8	9	11	9	55
PBO	1N03006	2023-01-17	Mud Unplastered	2023-03-09	Kisumu strain	3	Permanet 3.0	4	20	0	0	19	20	19	1	95
PBO	1N03006	2023-01-17	Mud Unplastered	2023-03-09	Kisumu strain	3	Permanet 3.0	5	20	0	0	9	10	12	8	60
PBO	1N03002	2023-01-17	Mud unplastered	2023-03-10	Kisumu strain	3	Permanet 3.0	1	20	0	0	3	20	19	1	95
PBO	1N03002	2023-01-17	Mud unplastered	2023-03-10	Kisumu strain	3	Permanet 3.0	2	20	0	0	6	11	16	4	80
PBO	1N03002	2023-01-17	Mud unplastered	2023-03-10	Kisumu strain	3	Permanet 3.0	4	20	0	0	7	16	13	7	65
PBO	1N03002	2023-01-17	Mud unplastered	2023-03-10	Kisumu strain	3	Permanet 3.0	5	20	0	0	15	12	12	8	60
PBO	RE01002	2023-01-12		2023-03-09	Kisumu strain	3	Permanet 3.0	1	20	0	0	5	20	0	20	0
PBO	RE01002	2023-01-12		2023-03-09	Kisumu strain	3	Permanet 3.0	2	20	0	0	9	15	13	7	65
PBO	RE01002	2023-01-12		2023-03-09	Kisumu strain	3	Permanet 3.0	4	20	0	0	8	13	12	8	60
PBO	RE01002	2023-01-12		2023-03-09	Kisumu strain	3	Permanet 3.0	5	20	0	0	8	20	13	7	65
PBO	RE01009	2023-01-12		2023-03-14	Kisumu strain	3	Permanet 3.0	1	20	0	0	20	20	0	20	0
PBO	RE01009	2023-01-12		2023-03-14	Kisumu strain	3	Permanet 3.0	2	20	0	0	10	20	0	20	0
PBO	RE01009	2023-01-12		2023-03-14	Kisumu strain	3	Permanet 3.0	4	20	0	0	12	20	13	7	65
PBO	RE01009	2023-01-12		2023-03-14	Kisumu strain	3	Permanet 3.0	5	20	0	0	8	12	16	4	80
PBO	PL02187	2023-01-16	Mud unplastered	2023-03-14	Kisumu strain	3	Permanet 3.0	1	20	0	0	8	12	10	10	50
PBO	PL02187	2023-01-16	Mud unplastered	2023-03-14	Kisumu strain	3	Permanet 3.0	2	20	0	0	3	14	14	6	70
PBO	PL02187	2023-01-16	Mud unplastered	2023-03-14	Kisumu strain	3	Permanet 3.0	4	20	0	0	11	19	10	10	50
PBO	PL02187	2023-01-16	Mud unplastered	2023-03-14	Kisumu strain	3	Permanet 3.0	5	20	0	0	7	16	20	0	100
PBO	PL02166	2023-01-16	Mud plastered	2023-03-09	Kisumu strain	3	Permanet 3.0	1	20	0	0	10	11	14	6	70
PBO	PL02166	2023-01-16	Mud plastered	2023-03-09	Kisumu strain	3	Permanet 3.0	2	20	0	0	11	13	9	11	45
PBO	PL02166	2023-01-16	Mud plastered	2023-03-09	Kisumu strain	3	Permanet 3.0	4	20	0	0	4	11	13	7	65
PBO	PL02166	2023-01-16	Mud plastered	2023-03-09	Kisumu strain	3	Permanet 3.0	5	20	0	0	14	15	11	9	55
PBO	RE01004	2023-01-12		2023-03-21	Kisumu strain	3	Permanet 3.0	1	20	0	0	2	12	20	0	100
PBO	RE01004	2023-01-12		2023-03-21	Kisumu strain	3	Permanet 3.0	2	20	0	0	8	14	20	0	100
PBO	RE01004	2023-01-12		2023-03-21	Kisumu strain	3	Permanet 3.0	4	20	0	0	11	15	20	0	100
PBO	RE01004	2023-01-12		2023-03-21	Kisumu strain	3	Permanet 3.0	5	20	0	0	9	14	20	0	100
PBO	PL02009	2023-01-16	Cemented	2023-03-21	Kisumu strain	3	Permanet 3.0	1	20	0	0	12	18	19	1	95
PBO	PL02009	2023-01-16	Cemented	2023-03-21	Kisumu strain	3	Permanet 3.0	2	20	0	0	5	14	20	0	100
PBO	PL02009	2023-01-16	Cemented	2023-03-21	Kisumu strain	3	Permanet 3.0	4	20	0	0	7	16	20	0	100
PBO	PL02009	2023-01-16	Cemented	2023-03-21	Kisumu strain	3	Permanet 3.0	5	20	0	0	3	11	19	1	95
PBO	IN03161	2023-01-17	Cemented	2023-04-20	Kisumu strain	3	Permanet 3.0	1	20	0	0	1	2	0	20	0
PBO	IN03161	2023-01-17	Cemented	2023-04-20	Kisumu strain	3	Permanet 3.0	2	20	0	0	1	2	2	18	10
PBO	IN03161	2023-01-17	Cemented	2023-04-20	Kisumu strain	3	Permanet 3.0	4	20	0	0	4	6	3	17	15
PBO	IN03161	2023-01-17	Cemented	2023-04-20	Kisumu strain	3	Permanet 3.0	5	20	0	0	4	8	1	19	5
									720	0	0	293	495	446	274	61.9444
										0	0	40.6944	68.75	61.9444

## Sheet: April 2023-15
Cluster	House Code	collection Date	Wall type	Date	Strain	age (days)	ITN type	Side	No. Exposed	KD 00 min	3 mins	KD 30Min	KD60MIN	KD AFTER 24HR	Total alive	24 HR mortality(%
PBO	PL11105	2023-04-05	Mud plastered	2023-06-06	Resistant	4	Permanet 3.0	1	20	0	0	1	1	4	16	20
PBO	PL11105	2023-04-05	Mud plastered	2023-06-06	Resistant	4	Permanet 3.0	2	20	0	0	0	0	5	15	25
PBO	PL11105	2023-04-05	Mud plastered	2023-06-06	Resistant	4	Permanet 3.0	3	20	0	0	6	8	6	14	30
PBO	PL11105	2023-04-05	Mud plastered	2023-06-06	Resistant	4	Permanet 3.0	4	20	0	0	0	0	4	16	20
PBO	PL11105	2023-04-05	Mud plastered	2023-06-06	Resistant	4	Permanet 3.0	5	20	0	0	0	0	6	14	30
PBO	RE04001	2023-04-05	Mud Unplastered	2023-06-06	Resistant	4	Permanet 3.0	1	20	0	0	2	3	1	19	5
PBO	RE04001	2023-04-05	Mud Unplastered	2023-06-06	Resistant	4	Permanet 3.0	2	20	0	0	4	5	2	18	10
PBO	RE04001	2023-04-05	Mud Unplastered	2023-06-06	Resistant	4	Permanet 3.0	3	20	0	0	7	13	6	14	30
PBO	RE04001	2023-04-05	Mud Unplastered	2023-06-06	Resistant	4	Permanet 3.0	4	20	0	0	2	6	1	19	5
PBO	RE04001	2023-04-05	Mud Unplastered	2023-06-06	Resistant	4	Permanet 3.0	5	20	0	0	3	6	2	18	10
PBO	PL11103	2023-04-05	Brick plastered	2023-06-07	Resistant	5	Permanet 3.0	1	20	0	0	0	3	2	18	10
PBO	PL11103	2023-04-05	Brick plastered	2023-06-07	Resistant	5	Permanet 3.0	2	20	0	0	2	4	4	16	20
PBO	PL11103	2023-04-05	Brick plastered	2023-06-07	Resistant	5	Permanet 3.0	3	20	0	0	6	7	2	18	10
PBO	PL11103	2023-04-05	Brick plastered	2023-06-07	Resistant	5	Permanet 3.0	4	20	0	0	0	1	3	17	15
PBO	PL11103	2023-04-05	Brick plastered	2023-06-07	Resistant	5	Permanet 3.0	5	20	0	0	2	3	3	17	15
PBO	RE04010	2023-04-05	Mud plastered	2023-06-07	Resistant	5	Permanet 3.0	1	20	0	0	0	1	2	18	10
PBO	RE04010	2023-04-05	Mud plastered	2023-06-07	Resistant	5	Permanet 3.0	2	20	0	0	1	2	9	11	45
PBO	RE04010	2023-04-05	Mud plastered	2023-06-07	Resistant	5	Permanet 3.0	3	20	0	0	0	3	2	18	10
PBO	RE04010	2023-04-05	Mud plastered	2023-06-07	Resistant	5	Permanet 3.0	4	20	0	0	1	2	3	17	15
PBO	RE04010	2023-04-05	Mud plastered	2023-06-07	Resistant	5	Permanet 3.0	5	20	0	0	0	1	3	17	15
PBO	IN03067	2023-04-05	Mud plastered	2023-06-12	Resistant	4	Permanet 3.0	1	20	0	0	1	1	1	19	5
PBO	IN03067	2023-04-05	Mud plastered	2023-06-12	Resistant	4	Permanet 3.0	2	20	0	0	0	0	2	18	10
PBO	IN03067	2023-04-05	Mud plastered	2023-06-12	Resistant	4	Permanet 3.0	3	20	0	0	2	4	1	19	5
PBO	IN03067	2023-04-05	Mud plastered	2023-06-12	Resistant	4	Permanet 3.0	4	20	0	0	2	3	2	18	10
PBO	IN03067	2023-04-05	Mud plastered	2023-06-12	Resistant	4	Permanet 3.0	5	20	0	0	1	1	2	18	10
PBO	PL12064	2023-04-05	Mud unplastered	2023-06-12	Resistant	4	Permanet 3.0	1	20	0	0	1	1	2	18	10
PBO	PL12064	2023-04-05	Mud unplastered	2023-06-12	Resistant	4	Permanet 3.0	2	20	0	0	0	0	1	19	5
PBO	PL12064	2023-04-05	Mud unplastered	2023-06-12	Resistant	4	Permanet 3.0	3	20	0	0	0	1	2	18	10
PBO	PL12064	2023-04-05	Mud unplastered	2023-06-12	Resistant	4	Permanet 3.0	4	20	0	0	1	3	2	18	10
PBO	PL12064	2023-04-05	Mud unplastered	2023-06-12	Resistant	4	Permanet 3.0	5	20	0	0	0	0	1	19	5
PBO	PL11102	2023-04-05	Mud unplastered	2023-06-12	Resistant	4	Permanet 3.0	1	20	0	0	0	0	3	17	15
PBO	PL11102	2023-04-05	Mud unplastered	2023-06-12	Resistant	4	Permanet 3.0	2	20	0	0	0	0	0	20	0
PBO	PL11102	2023-04-05	Mud unplastered	2023-06-12	Resistant	4	Permanet 3.0	3	20	0	0	1	1	0	20	0
PBO	PL11102	2023-04-05	Mud unplastered	2023-06-12	Resistant	4	Permanet 3.0	4	20	0	0	0	0	0	20	0
PBO	PL11102	2023-04-05	Mud unplastered	2023-06-12	Resistant	4	Permanet 3.0	5	20	0	0	0	1	5	15	25
PBO	INO3053	2023-04-05	Permanent	2023-06-16	Resistant	3	Permanet 3.0	1	20	0	0	4	4	1	19	5
PBO	INO3053	2023-04-05	Permanent	2023-06-16	Resistant	3	Permanet 3.0	2	20	0	0	19	20	0	20	0
PBO	INO3053	2023-04-05	Permanent	2023-06-16	Resistant	3	Permanet 3.0	3	20	0	0	1	2	1	19	5
PBO	INO3053	2023-04-05	Permanent	2023-06-16	Resistant	3	Permanet 3.0	4	20	0	0	2	4	0	20	0
PBO	INO3053	2023-04-05	Permanent	2023-06-16	Resistant	3	Permanet 3.0	5	20	0	0	14	15	0	20	0
PBO	RE04022	2023-04-05	Cemented	2023-06-16	Resistant	3	Permanet 3.0	1	20	0	0	0	2	0	20	0
PBO	RE04022	2023-04-05	Cemented	2023-06-16	Resistant	3	Permanet 3.0	2	20	0	0	2	5	0	20	0
PBO	RE04022	2023-04-05	Cemented	2023-06-16	Resistant	3	Permanet 3.0	3	20	0	0	18	20	4	14	20
PBO	RE04022	2023-04-05	Cemented	2023-06-16	Resistant	3	Permanet 3.0	4	20	0	0	4	5	1	19	5
PBO	RE04022	2023-04-05	Cemented	2023-06-16	Resistant	3	Permanet 3.0	5	20	0	0	2	8	0	20	0
									900	0	0	112	170	101	797	11.2222
										0	0	12.4444	18.8889	11.2222
LLIN	RE010074	2023-04-08	Mud Unplastered	2023-06-06	Resistant	4	Permanet 2.0	1	20	0	0	0	0	1	19	5
LLIN	RE010074	2023-04-08	Mud Unplastered	2023-06-06	Resistant	4	Permanet 2.0	2	20	0	0	0	3	1	19	5
LLIN	RE010074	2023-04-08	Mud Unplastered	2023-06-06	Resistant	4	Permanet 2.0	3	20	0	0	0	0	1	19	5
LLIN	RE010074	2023-04-08	Mud Unplastered	2023-06-06	Resistant	4	Permanet 2.0	4	20	0	0	0	0	1	19	5
LLIN	RE010074	2023-04-08	Mud Unplastered	2023-06-06	Resistant	4	Permanet 2.0	5	20	0	0	0	0	1	19	5
LLINS	IN02100	2023-04-08	Mud plastered	2023-06-07	Resistant	5	Permanet 2.0	1	20	0	0	0	0	3	17	15
LLINS	IN02100	2023-04-08	Mud plastered	2023-06-07	Resistant	5	Permanet 2.0	2	20	0	0	0	0	2	18	10
LLINS	IN02100	2023-04-08	Mud plastered	2023-06-07	Resistant	5	Permanet 2.0	3	20	0	0	1	1	2	18	10
LLINS	IN02100	2023-04-08	Mud plastered	2023-06-07	Resistant	5	Permanet 2.0	4	20	0	0	1	1	2	18	10
LLINS	IN02100	2023-04-08	Mud plastered	2023-06-07	Resistant	5	Permanet 2.0	5	20	0	0	1	1	2	18	10
LLIN	PL12079	2023-04-08	Mud plastered	2023-06-08	Resistant	5	Permanet 2.0	1	20	0	0	1	1	3	17	15
LLIN	PL12079	2023-04-08	Mud plastered	2023-06-08	Resistant	5	Permanet 2.0	2	20	0	0	0	1	0	19	0
LLIN	PL12079	2023-04-08	Mud plastered	2023-06-08	Resistant	5	Permanet 2.0	3	20	0	0	1	1	0	20	0
LLIN	PL12079	2023-04-08	Mud plastered	2023-06-08	Resistant	5	Permanet 2.0	4	20	0	0	2	2	2	18	10
LLIN	PL12079	2023-04-08	Mud plastered	2023-06-08	Resistant	5	Permanet 2.0	5	20	0	0	1	2	2	18	10
LLINS	RE10070	2023-04-08	Mud plastered	2023-06-12	Resistant	4	Permanet 2.0	1	20	0	0	0	0	0	20	0
LLINS	RE10070	2023-04-08	Mud plastered	2023-06-12	Resistant	4	Permanet 2.0	2	20	0	0	0	0	0	20	0
LLINS	RE10070	2023-04-08	Mud plastered	2023-06-12	Resistant	4	Permanet 2.0	3	20	0	0	0	0	2	18	10
LLINS	RE10070	2023-04-08	Mud plastered	2023-06-12	Resistant	4	Permanet 2.0	4	20	0	0	0	0	2	18	10
LLINS	RE10070	2023-04-08	Mud plastered	2023-06-12	Resistant	4	Permanet 2.0	5	20	0	0	0	0	1	19	5
LLINs	RE10406	2023-04-08	Mud plastered	2023-06-12	Resistant	4	Permanet 2.0	1	20	0	0	0	1	2	18	10
LLINs	RE10406	2023-04-08	Mud plastered	2023-06-12	Resistant	4	Permanet 2.0	2	20	0	0	0	0	0	20	0
LLINs	RE10406	2023-04-08	Mud plastered	2023-06-12	Resistant	4	Permanet 2.0	3	20	0	0	0	0	2	18	10
LLINs	RE10406	2023-04-08	Mud plastered	2023-06-12	Resistant	4	Permanet 2.0	4	20	0	0	1	1	1	19	5
LLINs	RE10406	2023-04-08	Mud plastered	2023-06-12	Resistant	4	Permanet 2.0	5	20	0	0	2	2	2	18	10
LLINs	IM02113	2023-04-08	Mud unplastered	2023-06-15	Resistant	3	Permanet 2.0	1	20	0	0	0	0	0	20	0
LLINs	IM02113	2023-04-08	Mud unplastered	2023-06-15	Resistant	3	Permanet 2.0	2	20	0	0	0	0	1	19	5
LLINs	IM02113	2023-04-08	Mud unplastered	2023-06-15	Resistant	3	Permanet 2.0	3	20	0	0	2	0	1	19	5
LLINs	IM02113	2023-04-08	Mud unplastered	2023-06-15	Resistant	3	Permanet 2.0	4	20	0	0	1	1	0	20	0
LLINs	IM02113	2023-04-08	Mud unplastered	2023-06-15	Resistant	3	Permanet 2.0	5	20	0	0	0	1	1	19	5
LLIN	PL12060	2023-04-08	Cemented	2023-06-15	Resistant	3	Permanet 2.0	1	20	0	0	20	20	0	20	0
LLIN	PL12060	2023-04-08	Cemented	2023-06-15	Resistant	3	Permanet 2.0	2	20	0	0	12	12	1	19	5
LLIN	PL12060	2023-04-08	Cemented	2023-06-15	Resistant	3	Permanet 2.0	3	20	0	0	14	14	0	20	0
LLIN	PL12060	2023-04-08	Cemented	2023-06-15	Resistant	3	Permanet 2.0	4	20	0	0	16	16	2	18	10
LLIN	PL12060	2023-04-08	Cemented	2023-06-15	Resistant	3	Permanet 2.0	5	20	0	0	11	11	1	19	5
LLIN	IN03053	2023-04-08	Mud smeared	2023-06-07	Resistant	5	Permanet 2.0	1	20	0	0	2	6	9	11	45
LLIN	IN03053	2023-04-08	Mud smeared	2023-06-07	Resistant	5	Permanet 2.0	2	20	0	0	19	19	9	11	45
LLIN	IN03053	2023-04-08	Mud smeared	2023-06-07	Resistant	5	Permanet 2.0	3	20	0	0	10	11	4	16	20
LLIN	IN03053	2023-04-08	Mud smeared	2023-06-07	Resistant	5	Permanet 2.0	4	20	0	0	13	16	8	12	40
LLIN	IN03053	2023-04-08	Mud smeared	2023-06-07	Resistant	5	Permanet 2.0	5	20	0	0	20	20	5	15	25
LLIN	IN03060	2023-04-08	Mud smeared	2023-06-08	Resistant	5	Permanet 2.0	1	20	0	0	0	1	6	14	30
LLIN	IN03060	2023-04-08	Mud smeared	2023-06-08	Resistant	5	Permanet 2.0	2	20	0	0	1	1	6	14	30
LLIN	IN03060	2023-04-08	Mud smeared	2023-06-08	Resistant	5	Permanet 2.0	3	20	0	0	6	9	4	16	20
LLIN	IN03060	2023-04-08	Mud smeared	2023-06-08	Resistant	5	Permanet 2.0	4	20	0	0	1	1	8	12	40
LLIN	IN03060	2023-04-08	Mud smeared	2023-06-08	Resistant	5	Permanet 2.0	5	20	0	0	1	3	3	17	15
									900	0	0	160	179	104	795	11.5556
									100	0	0	17.7778	19.8889	11.5556
Control Negative	R01			2023-06-06	Resistant strain	3	Untreated	1	20	0	0	0	0	0	20	0
Control Negative	RO2			2023-06-06	Resistant strain	3	Untreated	2	20	0	0	0	0	0	20	0
Control Negative	R01			2023-06-16	Resistant strain	4	Untreated	1	20	0	0	0	0	0	20	0
Control Negative	RO2			2023-06-16	Resistant strain	4	Untreated	2	20	0	0	0	0	0	20	0
Control Negative	R01			2023-06-12	Resistant strain	3	Untreated	1	20	0	0	0	0	0	20	0
Control Negative	RO2			2023-06-12	Resistant strain	3	Untreated	2	20	0	0	0	0	0	20	0
Control Negative	R01			2023-06-08	Resistant strain	3	Untreated	1	20	0	0	0	0	0	20	0
Control Negative	RO2			2023-06-08	Resistant strain	3	Untreated	2	20	0	0	0	0	0	20	0
									160	0	0	0	0	0	160	0
PBO	IN03053	2023-04-05		2023-09-19	kisumu strain	3	Permanet 3.0	1	20	0	0	3	4	0	20	0
PBO	IN03053	2023-04-05		2023-09-19	kisumu strain	3	Permanet 3.0	2	20	0	0	4	5	2	18	10
PBO	IN03053	2023-04-05		2023-09-19	kisumu strain	3	Permanet 3.0	3	20	0	0	5	8	15	5	75
PBO	IN03053	2023-04-05		2023-09-19	kisumu strain	3	Permanet 3.0	4	20	0	0	1	1	10	10	50
PBO	IN03053	2023-04-05		2023-09-19	kisumu strain	3	Permanet 3.0	5	20	0	0	2	5	4	16	20
PBO	RE04202	2023-04-05	Cemented	2023-09-19	kisumu strain	3	Permanet 3.0	1	20	0	0	3	4	2	18	10
PBO	RE04202	2023-04-05	Cemented	2023-09-19	kisumu strain	3	Permanet 3.0	2	20	0	0	5	9	4	16	20
PBO	RE04202	2023-04-05	Cemented	2023-09-19	kisumu strain	3	Permanet 3.0	3	20	0	0	17	19	17	3	85
PBO	RE04202	2023-04-05	Cemented	2023-09-19	kisumu strain	3	Permanet 3.0	4	20	0	0	4	5	3	17	15
PBO	RE04202	2023-04-05	Cemented	2023-09-19	kisumu strain	3	Permanet 3.0	5	20	0	0	7	13	10	10	50
PBO	PL11102	2023-04-05	Mud unplastered	2023-09-19	kisumu strain	3	Permanet 3.0	1	20	0	0	1	2	1	19	5
PBO	PL11102	2023-04-05	Mud unplastered	2023-09-19	kisumu strain	3	Permanet 3.0	2	20	0	0	1	1	2	18	10
PBO	PL11102	2023-04-05	Mud unplastered	2023-09-19	kisumu strain	3	Permanet 3.0	3	20	0	0	1	2	0	20	0
PBO	PL11102	2023-04-05	Mud unplastered	2023-09-19	kisumu strain	3	Permanet 3.0	4	20	0	0	3	4	0	20	0
PBO	PL11102	2023-04-05	Mud unplastered	2023-09-19	kisumu strain	3	Permanet 3.0	5	20	0	0	8	8	2	18	10
PBO	PL11103	2023-04-05	Brick plastered	2023-09-19	kisumu strain	3	Permanet 3.0	1	20	0	0	3	2	1	19	5
PBO	PL11103	2023-04-05	Brick plastered	2023-09-19	kisumu strain	3	Permanet 3.0	2	20	0	0	2	7	3	17	15
PBO	PL11103	2023-04-05	Brick plastered	2023-09-19	kisumu strain	3	Permanet 3.0	3	20	0	0	5	13	6	14	30
PBO	PL11103	2023-04-05	Brick plastered	2023-09-19	kisumu strain	3	Permanet 3.0	4	20	0	0	3	4	3	17	15
PBO	PL11103	2023-04-05	Brick plastered	2023-09-19	kisumu strain	3	Permanet 3.0	5	20	0	0	6	6	4	16	20
PBO	IN03060	2023-04-05	Mud smeared	2023-10-02	kisumu strain	3	Permanet 3.0	1	20	0	0	0	0	1	19	5
PBO	IN03060	2023-04-05	Mud smeared	2023-10-02	kisumu strain	3	Permanet 3.0	2	20	0	0	1	1	2	18	10
PBO	IN03060	2023-04-05	Mud smeared	2023-10-02	kisumu strain	3	Permanet 3.0	3	20	0	0	3	4	1	19	5
PBO	IN03060	2023-04-05	Mud smeared	2023-10-02	kisumu strain	3	Permanet 3.0	4	20	0	0	1	2	0	20	0
PBO	IN03060	2023-04-05	Mud smeared	2023-10-02	kisumu strain	3	Permanet 3.0	5	20	0	0	0	0	0	20	0
PBO	RE04001	2023-04-05	Mud plastered	2023-10-02	kisumu strain	3	Permanet 3.0	1	20	0	0	0	0	0	20	0
PBO	RE04001	2023-04-05	Mud plastered	2023-10-02	kisumu strain	3	Permanet 3.0	2	20	0	0	0	0	1	19	5
PBO	RE04001	2023-04-05	Mud plastered	2023-10-02	kisumu strain	3	Permanet 3.0	3	20	0	0	9	12	7	13	35
PBO	RE04001	2023-04-05	Mud plastered	2023-10-02	kisumu strain	3	Permanet 3.0	4	20	0	0	1	1	9	11	45
PBO	RE04001	2023-04-05	Mud plastered	2023-10-02	kisumu strain	3	Permanet 3.0	5	20	0	0	3	3	1	19	5
PBO	IN03067	2023-04-05	Mud plastered	2023-10-05	kisumu strain	4	Permanet 3.0	1	20	0	0	0	0	6	14	30
PBO	IN03067	2023-04-05	Mud plastered	2023-10-05	kisumu strain	4	Permanet 3.0	2	20	0	0	1	2	3	17	15
PBO	IN03067	2023-04-05	Mud plastered	2023-10-05	kisumu strain	4	Permanet 3.0	3	20	0	0	1	3	3	17	15
PBO	IN03067	2023-04-05	Mud plastered	2023-10-05	kisumu strain	4	Permanet 3.0	4	20	0	0	1	2	1	19	5
PBO	IN03067	2023-04-05	Mud plastered	2023-10-05	kisumu strain	4	Permanet 3.0	5	20	0	0	0	2	2	18	10
PBO	PL11105	2023-04-05	Mud plastered	2023-10-05	kisumu strain	4	Permanet 3.0	1	20	0	0	0	0	1	19	5
PBO	PL11105	2023-04-05	Mud plastered	2023-10-05	kisumu strain	4	Permanet 3.0	2	20	0	0	1	1	1	19	5
PBO	PL11105	2023-04-05	Mud plastered	2023-10-05	kisumu strain	4	Permanet 3.0	3	20	0	0	14	14	10	10	50
PBO	PL11105	2023-04-05	Mud plastered	2023-10-05	kisumu strain	4	Permanet 3.0	4	20	0	0	0	2	4	16	20
PBO	PL11105	2023-04-05	Mud plastered	2023-10-05	kisumu strain	4	Permanet 3.0	5	20	0	0	1	1	4	16	20
									800	0	0	121	172	146	654	18.25
										0	0	15.125	21.5	18.25
LLINs	RE10406	2023-04-08	Mud plastered	2023-09-19	kisumu strain	3	Permanet 2.0	1	20	0	0	1	1	1	19	5
LLINs	RE10406	2023-04-08	Mud plastered	2023-09-19	kisumu strain	3	Permanet 2.0	2	20	0	0	0	0	1	19	5
LLINs	RE10406	2023-04-08	Mud plastered	2023-09-19	kisumu strain	3	Permanet 2.0	3	20	0	0	1	2	3	17	15
LLINs	RE10406	2023-04-08	Mud plastered	2023-09-19	kisumu strain	3	Permanet 2.0	4	20	0	0	3	3	3	17	15
LLINs	RE10406	2023-04-08	Mud plastered	2023-09-19	kisumu strain	3	Permanet 2.0	5	20	0	0	2	2	1	19	5
LLIN	PL12060	2023-04-08	Cemented	2023-09-19	kisumu strain	3	Permanet 2.0	1	20	0	0	5	6	4	16	20
LLIN	PL12060	2023-04-08	Cemented	2023-09-19	kisumu strain	3	Permanet 2.0	2	20	0	0	1	2	0	20	0
LLIN	PL12060	2023-04-08	Cemented	2023-09-19	kisumu strain	3	Permanet 2.0	3	20	0	0	2	2	1	19	5
LLIN	PL12060	2023-04-08	Cemented	2023-09-19	kisumu strain	3	Permanet 2.0	4	20	0	0	3	3	2	18	10
LLIN	PL12060	2023-04-08	Cemented	2023-09-19	kisumu strain	3	Permanet 2.0	5	20	0	0	0	1	2	18	10
LLIN	RE10074	2023-04-08	Mud Unplastered	2023-09-19	kisumu strain	3	Permanet 2.0	1	20	0	0	1	2	0	20	0
LLIN	RE10074	2023-04-08	Mud Unplastered	2023-09-19	kisumu strain	3	Permanet 2.0	2	20	0	0	1	1	0	20	0
LLIN	RE10074	2023-04-08	Mud Unplastered	2023-09-19	kisumu strain	3	Permanet 2.0	3	20	0	0	0	1	3	17	15
LLIN	RE10074	2023-04-08	Mud Unplastered	2023-09-19	kisumu strain	3	Permanet 2.0	4	20	0	0	1	1	1	19	5
LLIN	RE10074	2023-04-08	Mud Unplastered	2023-09-19	kisumu strain	3	Permanet 2.0	5	20	0	0	2	2	2	18	10
LLINS	RE10070	2023-04-08	Mud plastered	2023-10-02	kisumu strain	3	Permanet 2.0	1	20	0	0	5	6	1	19	5
LLINS	RE10070	2023-04-08	Mud plastered	2023-10-02	kisumu strain	3	Permanet 2.0	2	20	0	0	0	0	0	20	0
LLINS	RE10070	2023-04-08	Mud plastered	2023-10-02	kisumu strain	3	Permanet 2.0	3	20	0	0	1	1	0	20	0
LLINS	RE10070	2023-04-08	Mud plastered	2023-10-02	kisumu strain	3	Permanet 2.0	4	20	0	0	0	0	0	20	0
LLINS	RE10070	2023-04-08	Mud plastered	2023-10-02	kisumu strain	3	Permanet 2.0	5	20	0	0	1	1	1	19	5
LLIN	RE10074	2023-04-08	Mud Unplastered	2023-10-02	kisumu strain	3	Permanet 2.0	1	20	0	0	1	1	0	20	0
LLIN	RE10074	2023-04-08	Mud Unplastered	2023-10-02	kisumu strain	3	Permanet 2.0	2	20	0	0	0	0	0	20	0
LLIN	RE10074	2023-04-08	Mud Unplastered	2023-10-02	kisumu strain	3	Permanet 2.0	3	20	0	0	0	0	2	18	10
LLIN	RE10074	2023-04-08	Mud Unplastered	2023-10-02	kisumu strain	3	Permanet 2.0	4	20	0	0	0	0	1	19	5
LLIN	RE10074	2023-04-08	Mud Unplastered	2023-10-02	kisumu strain	3	Permanet 2.0	5	20	0	0	0	0	0	20	0
LLINs	IN02113	2023-04-08	Mud unplastered	2023-10-03	kisumu strain	3	Permanet 2.0	1	20	0	0	0	0	0	20	0
LLINs	IN02113	2023-04-08	Mud unplastered	2023-10-03	kisumu strain	3	Permanet 2.0	2	20	0	0	0	0	0	20	0
LLINs	IN02113	2023-04-08	Mud unplastered	2023-10-03	kisumu strain	3	Permanet 2.0	3	20	0	0	3	3	2	18	10
LLINs	IN02113	2023-04-08	Mud unplastered	2023-10-03	kisumu strain	3	Permanet 2.0	4	20	0	0	3	4	1	19	5
LLINs	IN02113	2023-04-08	Mud unplastered	2023-10-03	kisumu strain	3	Permanet 2.0	5	20	0	0	0	0	0	20	0
LLIN	PL12079	2023-04-08	Mud plastered	2023-10-05	kisumu strain	4	Permanet 2.0	1	20	0	0	1	1	4	16	20
LLIN	PL12079	2023-04-08	Mud plastered	2023-10-05	kisumu strain	4	Permanet 2.0	2	20	0	0	2	3	4	16	20
LLIN	PL12079	2023-04-08	Mud plastered	2023-10-05	kisumu strain	4	Permanet 2.0	3	20	0	0	2	4	4	16	20
LLIN	PL12079	2023-04-08	Mud plastered	2023-10-05	kisumu strain	4	Permanet 2.0	4	20	0	0	2	6	5	15	25
LLIN	PL12079	2023-04-08	Mud plastered	2023-10-05	kisumu strain	4	Permanet 2.0	5	20	0	0	2	2	2	18	10
LLINS	PL12064	2023-04-08	Mud unplastered	2023-10-05	kisumu strain	4	Permanet 2.0	1	20	0	0	2	2	2	18	10
LLINS	PL12064	2023-04-08	Mud unplastered	2023-10-05	kisumu strain	4	Permanet 2.0	2	20	0	0	1	4	2	18	10
LLINS	PL12064	2023-04-08	Mud unplastered	2023-10-05	kisumu strain	4	Permanet 2.0	3	20	0	0	0	0	3	17	15
LLINS	PL12064	2023-04-08	Mud unplastered	2023-10-05	kisumu strain	4	Permanet 2.0	4	20	0	0	0	1	2	18	10
LLINS	PL12064	2023-04-08	Mud unplastered	2023-10-05	kisumu strain	4	Permanet 2.0	5	20	0	0	2	3	3	17	15
LLINS	IN02100	2023-04-08	Mud plastered	2023-10-05	kisumu strain	4	Permanet 2.0	1	20	0	0	0	1	2	18	10
LLINS	IN02100	2023-04-08	Mud plastered	2023-10-05	kisumu strain	4	Permanet 2.0	2	20	0	0	1	2	1	19	5
LLINS	IN02100	2023-04-08	Mud plastered	2023-10-05	kisumu strain	4	Permanet 2.0	3	20	0	0	1	1	0	20	0
LLINS	IN02100	2023-04-08	Mud plastered	2023-10-05	kisumu strain	4	Permanet 2.0	4	20	0	0	1	1	3	17	15
LLINS	IN02100	2023-04-08	Mud plastered	2023-10-05	kisumu strain	4	Permanet 2.0	5	20	0	0	2	2	2	18	10
									900	0	0	56	78	71	829	7.88889
										0	0	6.22222	8.66667	7.88889
PBO	PL11105	2023-04-05	Mud plastered	2023-06-06	Resistant	4	Permanet 3.0	3	20	0	0	6	8	6	14	30
PBO	RE04001	2023-04-05	Mud Unplastered	2023-06-06	Resistant	4	Permanet 3.0	3	20	0	0	7	13	6	14	30
PBO	PL11103	2023-04-05	Brick plastered	2023-06-07	Resistant	5	Permanet 3.0	3	20	0	0	6	7	2	18	10
PBO	RE04010	2023-04-05	Mud plastered	2023-06-07	Resistant	5	Permanet 3.0	3	20	0	0	0	3	2	18	10
PBO	IN03053	2023-04-05	Mud plastered	2023-06-07	Resistant	5	Permanet 3.0	3	20	0	0	10	11	4	16	20
PBO	IN03060	2023-04-05	Mud smeared	2023-06-08	Resistant	5	Permanet 3.0	3	20	0	0	6	9	4	16	20
PBO	IN03067	2023-04-05	Mud plastered	2023-06-12	Resistant	4	Permanet 3.0	3	20	0	0	2	4	1	19	5
PBO	PL12064	2023-04-05	Mud unplastered	2023-06-12	Resistant	4	Permanet 3.0	3	20	0	0	0	1	2	18	10
PBO	PL11102	2023-04-05	Mud unplastered	2023-06-12	Resistant	4	Permanet 3.0	3	20	0	0	1	1	0	20	0
PBO	INO3053	2023-04-05	Permanent	2023-06-16	Resistant	3	Permanet 3.0	3	20	0	0	1	2	1	19	5
PBO	RE04022	2023-04-05	Cemented	2023-06-16	Resistant	3	Permanet 3.0	3	20	0	0	18	20	4	14	20
									220	0	0	57	79	32	186	14.5455
										0	0	25.9091	35.9091	14.5455
PBO	PL11105	2023-04-05	Mud plastered	2023-06-06	Resistant	4	Permanet 3.0	1	20	0	0	1	1	4	16	20
PBO	PL11105	2023-04-05	Mud plastered	2023-06-06	Resistant	4	Permanet 3.0	2	20	0	0	0	0	5	15	25
PBO	PL11105	2023-04-05	Mud plastered	2023-06-06	Resistant	4	Permanet 3.0	4	20	0	0	0	0	4	16	20
PBO	PL11105	2023-04-05	Mud plastered	2023-06-06	Resistant	4	Permanet 3.0	5	20	0	0	0	0	6	14	30
PBO	RE04001	2023-04-05	Mud Unplastered	2023-06-06	Resistant	4	Permanet 3.0	1	20	0	0	2	3	1	19	5
PBO	RE04001	2023-04-05	Mud Unplastered	2023-06-06	Resistant	4	Permanet 3.0	2	20	0	0	4	5	2	18	10
PBO	RE04001	2023-04-05	Mud Unplastered	2023-06-06	Resistant	4	Permanet 3.0	4	20	0	0	2	6	1	19	5
PBO	RE04001	2023-04-05	Mud Unplastered	2023-06-06	Resistant	4	Permanet 3.0	5	20	0	0	3	6	2	18	10
PBO	PL11103	2023-04-05	Brick plastered	2023-06-07	Resistant	5	Permanet 3.0	1	20	0	0	0	3	2	18	10
PBO	PL11103	2023-04-05	Brick plastered	2023-06-07	Resistant	5	Permanet 3.0	2	20	0	0	2	4	4	16	20
PBO	PL11103	2023-04-05	Brick plastered	2023-06-07	Resistant	5	Permanet 3.0	4	20	0	0	0	1	3	17	15
PBO	PL11103	2023-04-05	Brick plastered	2023-06-07	Resistant	5	Permanet 3.0	5	20	0	0	2	3	3	17	15
PBO	RE04010	2023-04-05	Mud plastered	2023-06-07	Resistant	5	Permanet 3.0	1	20	0	0	0	1	2	18	10
PBO	RE04010	2023-04-05	Mud plastered	2023-06-07	Resistant	5	Permanet 3.0	2	20	0	0	1	2	9	11	45
PBO	RE04010	2023-04-05	Mud plastered	2023-06-07	Resistant	5	Permanet 3.0	4	20	0	0	1	2	3	17	15
PBO	RE04010	2023-04-05	Mud plastered	2023-06-07	Resistant	5	Permanet 3.0	5	20	0	0	0	1	3	17	15
PBO	IN03053	2023-04-05	Mud plastered	2023-06-07	Resistant	5	Permanet 3.0	1	20	0	0	2	6	9	11	45
PBO	IN03053	2023-04-05	Mud plastered	2023-06-07	Resistant	5	Permanet 3.0	2	20	0	0	19	19	9	11	45
PBO	IN03053	2023-04-05	Mud plastered	2023-06-07	Resistant	5	Permanet 3.0	4	20	0	0	13	16	8	12	40
PBO	IN03053	2023-04-05	Mud plastered	2023-06-07	Resistant	5	Permanet 3.0	5	20	0	0	20	20	5	15	25
PBO	IN03060	2023-04-05	Mud smeared	2023-06-08	Resistant	5	Permanet 3.0	1	20	0	0	0	1	6	14	30
PBO	IN03060	2023-04-05	Mud smeared	2023-06-08	Resistant	5	Permanet 3.0	2	20	0	0	1	1	6	14	30
PBO	IN03060	2023-04-05	Mud smeared	2023-06-08	Resistant	5	Permanet 3.0	4	20	0	0	1	1	8	12	40
PBO	IN03060	2023-04-05	Mud smeared	2023-06-08	Resistant	5	Permanet 3.0	5	20	0	0	1	3	3	17	15
PBO	IN03067	2023-04-05	Mud plastered	2023-06-12	Resistant	4	Permanet 3.0	1	20	0	0	1	1	1	19	5
PBO	IN03067	2023-04-05	Mud plastered	2023-06-12	Resistant	4	Permanet 3.0	2	20	0	0	0	0	2	18	10
PBO	IN03067	2023-04-05	Mud plastered	2023-06-12	Resistant	4	Permanet 3.0	4	20	0	0	2	3	2	18	10
PBO	IN03067	2023-04-05	Mud plastered	2023-06-12	Resistant	4	Permanet 3.0	5	20	0	0	1	1	2	18	10
PBO	PL12064	2023-04-05	Mud unplastered	2023-06-12	Resistant	4	Permanet 3.0	1	20	0	0	1	1	2	18	10
PBO	PL12064	2023-04-05	Mud unplastered	2023-06-12	Resistant	4	Permanet 3.0	2	20	0	0	0	0	1	19	5
PBO	PL12064	2023-04-05	Mud unplastered	2023-06-12	Resistant	4	Permanet 3.0	4	20	0	0	1	3	2	18	10
PBO	PL12064	2023-04-05	Mud unplastered	2023-06-12	Resistant	4	Permanet 3.0	5	20	0	0	0	0	1	19	5
PBO	PL11102	2023-04-05	Mud unplastered	2023-06-12	Resistant	4	Permanet 3.0	1	20	0	0	0	0	3	17	15
PBO	PL11102	2023-04-05	Mud unplastered	2023-06-12	Resistant	4	Permanet 3.0	2	20	0	0	0	0	0	20	0
PBO	PL11102	2023-04-05	Mud unplastered	2023-06-12	Resistant	4	Permanet 3.0	4	20	0	0	0	0	0	20	0
PBO	PL11102	2023-04-05	Mud unplastered	2023-06-12	Resistant	4	Permanet 3.0	5	20	0	0	0	1	5	15	25
PBO	INO3053	2023-04-05	Permanent	2023-06-16	Resistant	3	Permanet 3.0	1	20	0	0	4	4	1	19	5
PBO	INO3053	2023-04-05	Permanent	2023-06-16	Resistant	3	Permanet 3.0	2	20	0	0	19	20	0	20	0
PBO	INO3053	2023-04-05	Permanent	2023-06-16	Resistant	3	Permanet 3.0	4	20	0	0	2	4	0	20	0
PBO	INO3053	2023-04-05	Permanent	2023-06-16	Resistant	3	Permanet 3.0	5	20	0	0	14	15	0	20	0
PBO	RE04022	2023-04-05	Cemented	2023-06-16	Resistant	3	Permanet 3.0	1	20	0	0	0	2	0	20	0
PBO	RE04022	2023-04-05	Cemented	2023-06-16	Resistant	3	Permanet 3.0	2	20	0	0	2	5	0	20	0
PBO	RE04022	2023-04-05	Cemented	2023-06-16	Resistant	3	Permanet 3.0	4	20	0	0	4	5	1	19	5
PBO	RE04022	2023-04-05	Cemented	2023-06-16	Resistant	3	Permanet 3.0	5	20	0	0	2	8	0	20	0
									880	0	0	128	178	131	749	14.8864
										0	0	14.5455	20.2273	14.8864
PBO	IN03053	2023-04-05		2023-09-19	kisumu strain	3	Permanet 3.0	3	20	0	0	5	8	15	5	75
PBO	RE04202	2023-04-05	Cemented	2023-09-19	kisumu strain	3	Permanet 3.0	3	20	0	0	17	19	17	3	85
PBO	PL11102	2023-04-05	Mud unplastered	2023-09-19	kisumu strain	3	Permanet 3.0	3	20	0	0	1	2	0	20	0
PBO	PL11103	2023-04-05	Brick plastered	2023-09-19	kisumu strain	3	Permanet 3.0	3	20	0	0	5	13	6	14	30
PBO	IN03060	2023-04-05	Mud smeared	2023-10-02	kisumu strain	3	Permanet 3.0	3	20	0	0	3	4	1	19	5
PBO	RE04001	2023-04-05	Mud plastered	2023-10-02	kisumu strain	3	Permanet 3.0	3	20	0	0	9	12	7	13	35
PBO	IN03067	2023-04-05	Mud plastered	2023-10-05	kisumu strain	4	Permanet 3.0	3	20	0	0	1	3	3	17	15
PBO	PL11105	2023-04-05	Mud plastered	2023-10-05	kisumu strain	4	Permanet 3.0	3	20	0	0	14	14	10	10	50
									160	0	0	55	75	59	101	36.875
										0	0	34.375	46.875	36.875
PBO	IN03053	2023-04-05		2023-09-19	kisumu strain	3	Permanet 3.0	1	20	0	0	3	4	0	20	0
PBO	IN03053	2023-04-05		2023-09-19	kisumu strain	3	Permanet 3.0	2	20	0	0	4	5	2	18	10
PBO	IN03053	2023-04-05		2023-09-19	kisumu strain	3	Permanet 3.0	4	20	0	0	1	1	10	10	50
PBO	IN03053	2023-04-05		2023-09-19	kisumu strain	3	Permanet 3.0	5	20	0	0	2	5	4	16	20
PBO	RE04202	2023-04-05	Cemented	2023-09-19	kisumu strain	3	Permanet 3.0	1	20	0	0	3	4	2	18	10
PBO	RE04202	2023-04-05	Cemented	2023-09-19	kisumu strain	3	Permanet 3.0	2	20	0	0	5	9	4	16	20
PBO	RE04202	2023-04-05	Cemented	2023-09-19	kisumu strain	3	Permanet 3.0	4	20	0	0	4	5	3	17	15
PBO	RE04202	2023-04-05	Cemented	2023-09-19	kisumu strain	3	Permanet 3.0	5	20	0	0	7	13	10	10	50
PBO	PL11102	2023-04-05	Mud unplastered	2023-09-19	kisumu strain	3	Permanet 3.0	1	20	0	0	1	2	1	19	5
PBO	PL11102	2023-04-05	Mud unplastered	2023-09-19	kisumu strain	3	Permanet 3.0	2	20	0	0	1	1	2	18	10
PBO	PL11102	2023-04-05	Mud unplastered	2023-09-19	kisumu strain	3	Permanet 3.0	4	20	0	0	3	4	0	20	0
PBO	PL11102	2023-04-05	Mud unplastered	2023-09-19	kisumu strain	3	Permanet 3.0	5	20	0	0	8	8	2	18	10
PBO	PL11103	2023-04-05	Brick plastered	2023-09-19	kisumu strain	3	Permanet 3.0	1	20	0	0	3	2	1	19	5
PBO	PL11103	2023-04-05	Brick plastered	2023-09-19	kisumu strain	3	Permanet 3.0	2	20	0	0	2	7	3	17	15
PBO	PL11103	2023-04-05	Brick plastered	2023-09-19	kisumu strain	3	Permanet 3.0	4	20	0	0	3	4	3	17	15
PBO	PL11103	2023-04-05	Brick plastered	2023-09-19	kisumu strain	3	Permanet 3.0	5	20	0	0	6	6	4	16	20
PBO	IN03060	2023-04-05	Mud smeared	2023-10-02	kisumu strain	3	Permanet 3.0	1	20	0	0	0	0	1	19	5
PBO	IN03060	2023-04-05	Mud smeared	2023-10-02	kisumu strain	3	Permanet 3.0	2	20	0	0	1	1	2	18	10
PBO	IN03060	2023-04-05	Mud smeared	2023-10-02	kisumu strain	3	Permanet 3.0	4	20	0	0	1	2	0	20	0
PBO	IN03060	2023-04-05	Mud smeared	2023-10-02	kisumu strain	3	Permanet 3.0	5	20	0	0	0	0	0	20	0
PBO	RE04001	2023-04-05	Mud plastered	2023-10-02	kisumu strain	3	Permanet 3.0	1	20	0	0	0	0	0	20	0
PBO	RE04001	2023-04-05	Mud plastered	2023-10-02	kisumu strain	3	Permanet 3.0	2	20	0	0	0	0	1	19	5
PBO	RE04001	2023-04-05	Mud plastered	2023-10-02	kisumu strain	3	Permanet 3.0	4	20	0	0	1	1	9	11	45
PBO	RE04001	2023-04-05	Mud plastered	2023-10-02	kisumu strain	3	Permanet 3.0	5	20	0	0	3	3	1	19	5
PBO	IN03067	2023-04-05	Mud plastered	2023-10-05	kisumu strain	4	Permanet 3.0	1	20	0	0	0	0	6	14	30
PBO	IN03067	2023-04-05	Mud plastered	2023-10-05	kisumu strain	4	Permanet 3.0	2	20	0	0	1	2	3	17	15
PBO	IN03067	2023-04-05	Mud plastered	2023-10-05	kisumu strain	4	Permanet 3.0	4	20	0	0	1	2	1	19	5
PBO	IN03067	2023-04-05	Mud plastered	2023-10-05	kisumu strain	4	Permanet 3.0	5	20	0	0	0	2	2	18	10
PBO	PL11105	2023-04-05	Mud plastered	2023-10-05	kisumu strain	4	Permanet 3.0	1	20	0	0	0	0	1	19	5
PBO	PL11105	2023-04-05	Mud plastered	2023-10-05	kisumu strain	4	Permanet 3.0	2	20	0	0	1	1	1	19	5
PBO	PL11105	2023-04-05	Mud plastered	2023-10-05	kisumu strain	4	Permanet 3.0	4	20	0	0	0	2	4	16	20
PBO	PL11105	2023-04-05	Mud plastered	2023-10-05	kisumu strain	4	Permanet 3.0	5	20	0	0	1	1	4	16	20
									640	0	0	66	97	87	553	13.5937
										0	0	10.3125	15.1562	13.5937

## Sheet: July 2023-18
Cluster	House Code	Wall type	Date	Strain	age (days)	ITN type	Side	No. Exposed	KD 00 min	3 mins	KD 30Min	KD60MIN	KD AFTER 24HR	Total alive	24 HR mortality(%
PBO	RE04016	Mud plastered	2023-07-07	Resistant	3	Perm 3.0	1	20	0	0	1	1	2	18	10
PBO	RE04016	Mud plastered	2023-07-07	Resistant	3	Perm 3.0	2	20	0	0	0	0	2	18	10
PBO	RE04016	Mud plastered	2023-07-07	Resistant	3	Perm 3.0	3	20	0	0	0	0	0	20	0
PBO	RE04016	Mud plastered	2023-07-07	Resistant	3	Perm 3.0	4	20	0	0	1	1	0	20	0
PBO	RE04016	Mud plastered	2023-07-07	Resistant	3	Perm 3.0	5	20	0	0	1	2	1	19	5
PBO	PL02109	Mud unplastered	2023-07-07	Resistant	3	Perm 3.0	1	20	0	0	0	0	1	19	5
PBO	PL02109	Mud unplastered	2023-07-07	Resistant	3	Perm 3.0	2	20	0	0	0	0	2	18	10
PBO	PL02109	Mud unplastered	2023-07-07	Resistant	3	Perm 3.0	3	20	0	0	3	5	0	20	0
PBO	PL02109	Mud unplastered	2023-07-07	Resistant	3	Perm 3.0	4	20	0	0	0	1	2	18	10
PBO	PL02109	Mud unplastered	2023-07-07	Resistant	3	Perm 3.0	5	20	0	0	0	0	0	20	0
PBO	RE04002	Mud plastered	2023-07-07	Resistant	3	Perm 3.0	1	20	0	0	0	0	0	20	0
PBO	RE04002	Mud plastered	2023-07-07	Resistant	3	Perm 3.0	2	20	0	0	0	0	0	20	0
PBO	RE04002	Mud plastered	2023-07-07	Resistant	3	Perm 3.0	3	20	0	0	12	16	1	19	5
PBO	RE04002	Mud plastered	2023-07-07	Resistant	3	Perm 3.0	4	20	0	0	1	2	0	20	0
PBO	RE04002	Mud plastered	2023-07-07	Resistant	3	Perm 3.0	5	20	0	0	0	0	0	20	0
PBO	PL02085	Mud unplastered	2023-07-07	Resistant	4	Perm 3.0	1	20	0	0	1	2	3	17	15
PBO	PL02085	Mud unplastered	2023-07-07	Resistant	4	Perm 3.0	2	20	0	0	0	0	4	16	20
PBO	PL02085	Mud unplastered	2023-07-07	Resistant	4	Perm 3.0	3	20	0	0	2	2	8	12	40
PBO	PL02085	Mud unplastered	2023-07-07	Resistant	4	Perm 3.0	4	20	0	0	1	1	10	10	50
PBO	PL02085	Mud unplastered	2023-07-07	Resistant	4	Perm 3.0	5	20	0	0	2	2	6	14	30
PBO	PL02026	Mud unplastered	2023-07-07	Resistant	4	Perm 3.0	1	20	0	0	0	0	2	18	10
PBO	PL02026	Mud unplastered	2023-07-07	Resistant	4	Perm 3.0	2	20	0	0	0	0	3	17	15
PBO	PL02026	Mud unplastered	2023-07-07	Resistant	4	Perm 3.0	3	20	0	0	0	0	1	19	5
PBO	PL02026	Mud unplastered	2023-07-07	Resistant	4	Perm 3.0	4	20	0	0	0	0	2	18	10
PBO	PL02026	Mud unplastered	2023-07-07	Resistant	4	Perm 3.0	5	20	0	0	1	1	4	16	20
PBO	PL10006	Cemented	2023-07-07	Resistant	4	Perm 3.0	1	20	0	0	1	1	3	17	15
PBO	PL10006	Cemented	2023-07-07	Resistant	4	Perm 3.0	2	20	0	0	0	0	2	18	10
PBO	PL10006	Cemented	2023-07-07	Resistant	4	Perm 3.0	3	20	0	0	1	2	6	14	30
PBO	PL10006	Cemented	2023-07-07	Resistant	4	Perm 3.0	4	20	0	0	1	1	2	18	10
PBO	PL10006	Cemented	2023-07-07	Resistant	4	Perm 3.0	5	20	0	0	0	0	4	16	20
								600	0	0	29	40	71	529	11.8333
									0	0	4.83333	6.66667	11.8333
LLINS	PL10001	Plastered	2023-07-07	Resistant	3	Permanet 2.0	1	20	0	0	0	1	1	19	5
LLINS	PL10001	Plastered	2023-07-07	Resistant	3	Permanet 2.0	2	20	0	0	0	1	0	20	0
LLINS	PL10001	Plastered	2023-07-07	Resistant	3	Permanet 2.0	3	20	0	0	0	0	1	19	5
LLINS	PL10001	Plastered	2023-07-07	Resistant	3	Permanet 2.0	4	20	0	0	0	0	0	20	0
LLINS	PL10001	Plastered	2023-07-07	Resistant	3	Permanet 2.0	5	20	0	0	0	0	0	20	0
LLINS	IM04059	Mud plastered	2023-07-07	Resistant	3	Permanet 2.0	1	20	0	0	0	0	0	20	0
LLINS	IM04059	Mud plastered	2023-07-07	Resistant	3	Permanet 2.0	2	20	0	0	0	0	0	20	0
LLINS	IM04059	Mud plastered	2023-07-07	Resistant	3	Permanet 2.0	3	20	0	0	0	0	0	20	0
LLINS	IM04059	Mud plastered	2023-07-07	Resistant	3	Permanet 2.0	4	20	0	0	0	0	4	16	20
LLINS	IM04059	Mud plastered	2023-07-07	Resistant	3	Permanet 2.0	5	20	0	0	0	0	2	18	10
LLINs	INO4089	Mud unplastered	2023-07-07	Resistant	3	Permanet 2.0	1	20	0	0	2	2	1	19	5
LLINs	INO4089	Mud unplastered	2023-07-07	Resistant	3	Permanet 2.0	2	20	0	0	0	1	1	19	5
LLINs	INO4089	Mud unplastered	2023-07-07	Resistant	3	Permanet 2.0	3	20	0	0	1	1	2	18	10
LLINs	INO4089	Mud unplastered	2023-07-07	Resistant	3	Permanet 2.0	4	20	0	0	3	3	1	19	5
LLINs	INO4089	Mud unplastered	2023-07-07	Resistant	3	Permanet 2.0	5	20	0	0	2	2	0	20	0
LLINs	PL10026	Mud unplastered	2023-07-07	Resistant	4	Permanet 2.0	1	20	0	0	0	0	2	18	10
LLINs	PL10026	Mud unplastered	2023-07-07	Resistant	4	Permanet 2.0	2	20	0	0	0	0	1	19	5
LLINs	PL10026	Mud unplastered	2023-07-07	Resistant	4	Permanet 2.0	3	20	0	0	0	0	2	18	10
LLINs	PL10026	Mud unplastered	2023-07-07	Resistant	4	Permanet 2.0	4	20	0	0	0	0	2	18	10
LLINs	PL10026	Mud unplastered	2023-07-07	Resistant	4	Permanet 2.0	5	20	0	0	2	2	4	16	20
LLINs	IN04022	Permanent	2023-07-07	Resistant	4	Permanet 2.0	1	20	0	0	1	1	2	18	10
LLINs	IN04022	Permanent	2023-07-07	Resistant	4	Permanet 2.0	2	20	0	0	2	3	2	18	10
LLINs	IN04022	Permanent	2023-07-07	Resistant	4	Permanet 2.0	3	20	0	0	1	7	4	16	20
LLINs	IN04022	Permanent	2023-07-07	Resistant	4	Permanet 2.0	4	20	0	0	1	2	2	18	10
LLINs	IN04022	Permanent	2023-07-07	Resistant	4	Permanet 2.0	5	20	0	0	1	1	0	20	0
								500	0	0	16	27	34	466	6.8
									0	0	3.2	5.4	6.8
Control 1	RO1		2023-07-07		3	Untreated	1	20	0	0	0	0	0	20	0
Control 2	RO1		2023-07-07		3	Untreated	1	20	0	0	0	0	0	20	0
Control 1	RO1		2023-07-07		3	Untreated	1	20	0	0	0	0	0	20	0
Control 2	RO1		2023-07-07		3	Untreated	1	20	0	0	0	0	0	20	0
Control 1	RO1		2023-07-07		3	Untreated	1	20	0	0	0	0	0	20	0
Control 2	RO1		2023-07-07		3	Untreated	1	20	0	0	0	0	0	20	0
								120	0	0	0	0	0	120	0
PBO	RE04016	Mud plastered	2023-07-03	Kisumu	3	Perm 3.0	1	20	0	0	1	2	3	17	15
PBO	RE04016	Mud plastered	2023-07-03	Kisumu	3	Perm 3.0	2	20	0	0	0	0	4	16	20
PBO	RE04016	Mud plastered	2023-07-03	Kisumu	3	Perm 3.0	3	20	0	0	2	6	8	12	40
PBO	RE04016	Mud plastered	2023-07-03	Kisumu	3	Perm 3.0	4	20	0	0	1	1	10	10	50
PBO	RE04016	Mud plastered	2023-07-03	Kisumu	3	Perm 3.0	5	20	0	0	2	2	6	14	30
PBO	PL02109	Mud unplastered	2023-07-03	Kisumu	3	Perm 3.0	1	20	0	0	0	0	2	18	10
PBO	PL02109	Mud unplastered	2023-07-03	Kisumu	3	Perm 3.0	2	20	0	0	0	0	3	17	15
PBO	PL02109	Mud unplastered	2023-07-03	Kisumu	3	Perm 3.0	3	20	0	0	0	8	4	16	20
PBO	PL02109	Mud unplastered	2023-07-03	Kisumu	3	Perm 3.0	4	20	0	0	0	0	2	18	10
PBO	PL02109	Mud unplastered	2023-07-03	Kisumu	3	Perm 3.0	5	20	0	0	1	1	4	16	20
PBO	RE04002	Mud plastered	2023-07-03	Kisumu	3	Perm 3.0	1	20	0	0	0	1	1	19	5
PBO	RE04002	Mud plastered	2023-07-03	Kisumu	3	Perm 3.0	2	20	0	0	0	0	0	20	0
PBO	RE04002	Mud plastered	2023-07-03	Kisumu	3	Perm 3.0	3	20	0	0	0	10	4	16	20
PBO	RE04002	Mud plastered	2023-07-03	Kisumu	3	Perm 3.0	4	20	0	0	1	1	5	15	25
PBO	RE04002	Mud plastered	2023-07-03	Kisumu	3	Perm 3.0	5	20	0	0	1	1	1	19	5
PBO	PL02085	Mud unplastered	2023-07-03	Kisumu	3	Perm 3.0	1	20	0	0	1	1	5	15	25
PBO	PL02085	Mud unplastered	2023-07-03	Kisumu	3	Perm 3.0	2	20	0	0	0	4	1	19	5
PBO	PL02085	Mud unplastered	2023-07-03	Kisumu	3	Perm 3.0	3	20	0	0	0	10	5	15	25
PBO	PL02085	Mud unplastered	2023-07-03	Kisumu	3	Perm 3.0	4	20	0	0	0	0	3	17	15
PBO	PL02085	Mud unplastered	2023-07-03	Kisumu	3	Perm 3.0	5	20	0	0	0	3	2	18	10
PBO	PL02026		2023-07-03	Kisumu	3	Perm 3.0	1	20	0	0	0	5	1	19	5
PBO	PL02026		2023-07-03	Kisumu	3	Perm 3.0	2	20	0	0	1	1	0	20	0
PBO	PL02026		2023-07-03	Kisumu	3	Perm 3.0	3	20	0	0	0	11	4	16	20
PBO	PL02026		2023-07-03	Kisumu	3	Perm 3.0	4	20	0	0	0	0	2	18	10
PBO	PL02026		2023-07-03	Kisumu	3	Perm 3.0	5	20	0	0	0	4	6	14	30
PBO	PL10006	Cemented	2023-07-03	Kisumu	3	Perm 3.0	1	20	0	0	0	0	6	14	30
PBO	PL10006	Cemented	2023-07-03	Kisumu	3	Perm 3.0	2	20	0	0	0	4	9	11	45
PBO	PL10006	Cemented	2023-07-03	Kisumu	3	Perm 3.0	3	20	0	0	0	12	4	16	20
PBO	PL10006	Cemented	2023-07-03	Kisumu	3	Perm 3.0	4	20	0	0	0	0	3	17	15
PBO	PL10006	Cemented	2023-07-03	Kisumu	3	Perm 3.0	5	20	0	0	1	1	3	17	15
								600	0	0	12	89	111	489	18.5
									0	0	2	14.8333	18.5
LLINS	PL10001	Plastered	2023-07-03	Kisumu	3	Permanet 2.0	1	20	0	0	0	0	2	18	10
LLINS	PL10001	Plastered	2023-07-03	Kisumu	3	Permanet 2.0	2	20	0	0	0	0	1	19	5
LLINS	PL10001	Plastered	2023-07-03	Kisumu	3	Permanet 2.0	3	20	0	0	0	0	6	14	30
LLINS	PL10001	Plastered	2023-07-03	Kisumu	3	Permanet 2.0	4	20	0	0	0	0	8	12	40
LLINS	PL10001	Plastered	2023-07-03	Kisumu	3	Permanet 2.0	5	20	0	0	2	2	4	16	20
LLINS	IM04059	Mud plastered	2023-07-03	Kisumu	3	Permanet 2.0	1	20	0	0	0	0	6	14	30
LLINS	IM04059	Mud plastered	2023-07-03	Kisumu	3	Permanet 2.0	2	20	0	0	0	0	1	19	5
LLINS	IM04059	Mud plastered	2023-07-03	Kisumu	3	Permanet 2.0	3	20	0	0	0	0	3	17	15
LLINS	IM04059	Mud plastered	2023-07-03	Kisumu	3	Permanet 2.0	4	20	0	0	0	0	3	17	15
LLINS	IM04059	Mud plastered	2023-07-03	Kisumu	3	Permanet 2.0	5	20	0	0	0	0	6	14	30
LLINs	INO4089	Mud unplastered	2023-07-03	Kisumu	3	Permanet 2.0	1	20	0	0	0	7	10	10	50
LLINs	INO4089	Mud unplastered	2023-07-03	Kisumu	3	Permanet 2.0	2	20	0	0	2	6	2	18	10
LLINs	INO4089	Mud unplastered	2023-07-03	Kisumu	3	Permanet 2.0	3	20	0	0	17	18	8	12	40
LLINs	INO4089	Mud unplastered	2023-07-03	Kisumu	3	Permanet 2.0	4	20	0	0	7	11	2	18	10
LLINs	INO4089	Mud unplastered	2023-07-03	Kisumu	3	Permanet 2.0	5	20	0	0	1	4	0	20	0
LLINs	PL10026		2023-07-03	Kisumu	3	Permanet 2.0	1	20	0	0	0	0	2	18	10
LLINs	PL10026		2023-07-03	Kisumu	3	Permanet 2.0	2	20	0	0	0	0	3	17	15
LLINs	PL10026		2023-07-03	Kisumu	3	Permanet 2.0	3	20	0	0	0	0	1	19	5
LLINs	PL10026		2023-07-03	Kisumu	3	Permanet 2.0	4	20	0	0	0	0	2	18	10
LLINs	PL10026		2023-07-03	Kisumu	3	Permanet 2.0	5	20	0	0	1	1	4	16	20
LLINs	IN04022	Permanent	2023-07-03	Kisumu	3	Permanet 2.0	1	20	0	0	0	0	6	14	30
LLINs	IN04022	Permanent	2023-07-03	Kisumu	3	Permanet 2.0	2	20	0	0	0	0	1	19	5
LLINs	IN04022	Permanent	2023-07-03	Kisumu	3	Permanet 2.0	3	20	0	0	0	0	4	16	20
LLINs	IN04022	Permanent	2023-07-03	Kisumu	3	Permanet 2.0	4	20	0	0	0	0	6	14	30
LLINs	IN04022	Permanent	2023-07-03	Kisumu	3	Permanet 2.0	5	20	0	0	0	0	1	19	5
								500	0	0	30	49	92	408	18.4
									0	0	6	9.8	18.4
Control 1	RO1		2023-07-03			Untreated	1	20	0	0	0	1	1	19	5
Control 2	RO1		2023-07-03			Untreated	2	20	0	0	0	0	0	20	0
Control 1	RO1		2023-07-03			Untreated	1	20	0	0	0	0	0	20	0
Control 2	RO1		2023-07-03			Untreated	2	20	0	0	0	0	0	20	0
Control 1	RO1		2023-07-03			Untreated	1	20	0	0	0	0	0	20	0
Control 2	RO1		2023-07-03			Untreated	2	20	0	0	0	0	0	20	0
Control 1	RO1		2023-07-03			Untreated	1	20	0	0	0	0	0	20	0
Control 2	RO1		2023-07-03			Untreated	2	20	0	0	0	0	0	20	0
								160	0	0	0	1	1	159	0.625
								100	0	0	0	0.625	0.625
PBO	RE04016	Mud plastered	2023-07-07	Resistant	3	Perm 3.0	3	20	0	0	0	0	0	20	0
PBO	PL02109	Mud unplastered	2023-07-07	Resistant	3	Perm 3.0	3	20	0	0	3	5	0	20	0
PBO	RE04002	Mud plastered	2023-07-07	Resistant	3	Perm 3.0	3	20	0	0	12	16	1	19	5
PBO	PL02085	Mud unplastered	2023-07-07	Resistant	4	Perm 3.0	3	20	0	0	2	2	8	12	40
PBO	PL02026	Mud unplastered	2023-07-07	Resistant	4	Perm 3.0	3	20	0	0	0	0	1	19	5
PBO	PL10006	Cemented	2023-07-07	Resistant	4	Perm 3.0	3	20	0	0	1	2	6	14	30
								120	0	0	18	25	16	104	13.3333
									0	0	15	20.8333	13.3333
PBO	RE04016	Mud plastered	2023-07-07	Resistant	3	Perm 3.0	1	20	0	0	1	1	2	18	10
PBO	RE04016	Mud plastered	2023-07-07	Resistant	3	Perm 3.0	2	20	0	0	0	0	2	18	10
PBO	RE04016	Mud plastered	2023-07-07	Resistant	3	Perm 3.0	4	20	0	0	1	1	0	20	0
PBO	RE04016	Mud plastered	2023-07-07	Resistant	3	Perm 3.0	5	20	0	0	1	2	1	19	5
PBO	PL02109	Mud unplastered	2023-07-07	Resistant	3	Perm 3.0	1	20	0	0	0	0	1	19	5
PBO	PL02109	Mud unplastered	2023-07-07	Resistant	3	Perm 3.0	2	20	0	0	0	0	2	18	10
PBO	PL02109	Mud unplastered	2023-07-07	Resistant	3	Perm 3.0	4	20	0	0	0	1	2	18	10
PBO	PL02109	Mud unplastered	2023-07-07	Resistant	3	Perm 3.0	5	20	0	0	0	0	0	20	0
PBO	RE04002	Mud plastered	2023-07-07	Resistant	3	Perm 3.0	1	20	0	0	0	0	0	20	0
PBO	RE04002	Mud plastered	2023-07-07	Resistant	3	Perm 3.0	2	20	0	0	0	0	0	20	0
PBO	RE04002	Mud plastered	2023-07-07	Resistant	3	Perm 3.0	4	20	0	0	1	2	0	20	0
PBO	RE04002	Mud plastered	2023-07-07	Resistant	3	Perm 3.0	5	20	0	0	0	0	0	20	0
PBO	PL02085	Mud unplastered	2023-07-07	Resistant	4	Perm 3.0	1	20	0	0	1	2	3	17	15
PBO	PL02085	Mud unplastered	2023-07-07	Resistant	4	Perm 3.0	2	20	0	0	0	0	4	16	20
PBO	PL02085	Mud unplastered	2023-07-07	Resistant	4	Perm 3.0	4	20	0	0	1	1	10	10	50
PBO	PL02085	Mud unplastered	2023-07-07	Resistant	4	Perm 3.0	5	20	0	0	2	2	6	14	30
PBO	PL02026	Mud unplastered	2023-07-07	Resistant	4	Perm 3.0	1	20	0	0	0	0	2	18	10
PBO	PL02026	Mud unplastered	2023-07-07	Resistant	4	Perm 3.0	2	20	0	0	0	0	3	17	15
PBO	PL02026	Mud unplastered	2023-07-07	Resistant	4	Perm 3.0	4	20	0	0	0	0	2	18	10
PBO	PL02026	Mud unplastered	2023-07-07	Resistant	4	Perm 3.0	5	20	0	0	1	1	4	16	20
PBO	PL10006	Cemented	2023-07-07	Resistant	4	Perm 3.0	1	20	0	0	1	1	3	17	15
PBO	PL10006	Cemented	2023-07-07	Resistant	4	Perm 3.0	2	20	0	0	0	0	2	18	10
PBO	PL10006	Cemented	2023-07-07	Resistant	4	Perm 3.0	4	20	0	0	1	1	2	18	10
PBO	PL10006	Cemented	2023-07-07	Resistant	4	Perm 3.0	5	20	0	0	0	0	4	16	20
								480	0	0	11	15	55	425	11.4583
									0	0	2.29167	3.125	11.4583
PBO	RE04016	Mud plastered	2023-07-03	Kisumu	3	Perm 3.0	3	20	0	0	2	6	8	12	40
PBO	PL02109	Mud unplastered	2023-07-03	Kisumu	3	Perm 3.0	3	20	0	0	0	0	1	19	5
PBO	RE04002	Mud plastered	2023-07-03	Kisumu	3	Perm 3.0	3	20	0	0	0	0	0	20	0
PBO	PL02085	Mud unplastered	2023-07-03	Kisumu	3	Perm 3.0	3	20	0	0	0	0	5	15	25
PBO	PL02026		2023-07-03	Kisumu	3	Perm 3.0	3	20	0	0	0	0	1	19	5
PBO	PL10006	Cemented	2023-07-03	Kisumu	3	Perm 3.0	3	20	0	0	0	0	4	16	20
								120	0	0	2	6	19	101	15.8333
									0	0	1.66667	5	15.8333
PBO	RE04016	Mud plastered	2023-07-03	Kisumu	3	Perm 3.0	1	20	0	0	1	2	3	17	15
PBO	RE04016	Mud plastered	2023-07-03	Kisumu	3	Perm 3.0	2	20	0	0	0	0	4	16	20
PBO	RE04016	Mud plastered	2023-07-03	Kisumu	3	Perm 3.0	4	20	0	0	1	1	10	10	50
PBO	RE04016	Mud plastered	2023-07-03	Kisumu	3	Perm 3.0	5	20	0	0	2	2	6	14	30
PBO	PL02109	Mud unplastered	2023-07-03	Kisumu	3	Perm 3.0	1	20	0	0	0	0	2	18	10
PBO	PL02109	Mud unplastered	2023-07-03	Kisumu	3	Perm 3.0	2	20	0	0	0	0	3	17	15
PBO	PL02109	Mud unplastered	2023-07-03	Kisumu	3	Perm 3.0	4	20	0	0	0	0	2	18	10
PBO	PL02109	Mud unplastered	2023-07-03	Kisumu	3	Perm 3.0	5	20	0	0	1	1	4	16	20
PBO	RE04002	Mud plastered	2023-07-03	Kisumu	3	Perm 3.0	1	20	0	0	0	1	1	19	5
PBO	RE04002	Mud plastered	2023-07-03	Kisumu	3	Perm 3.0	2	20	0	0	0	0	0	20	0
PBO	RE04002	Mud plastered	2023-07-03	Kisumu	3	Perm 3.0	4	20	0	0	1	1	5	15	25
PBO	RE04002	Mud plastered	2023-07-03	Kisumu	3	Perm 3.0	5	20	0	0	1	1	1	19	5
PBO	PL02085	Mud unplastered	2023-07-03	Kisumu	3	Perm 3.0	1	20	0	0	1	1	5	15	25
PBO	PL02085	Mud unplastered	2023-07-03	Kisumu	3	Perm 3.0	2	20	0	0	0	0	1	19	5
PBO	PL02085	Mud unplastered	2023-07-03	Kisumu	3	Perm 3.0	4	20	0	0	0	0	3	17	15
PBO	PL02085	Mud unplastered	2023-07-03	Kisumu	3	Perm 3.0	5	20	0	0	0	0	2	18	10
PBO	PL02026	Cemented	2023-07-03	Kisumu	3	Perm 3.0	1	20	0	0	0	0	1	19	5
PBO	PL02026	Cemented	2023-07-03	Kisumu	3	Perm 3.0	2	20	0	0	1	1	0	20	0
PBO	PL02026	Cemented	2023-07-03	Kisumu	3	Perm 3.0	4	20	0	0	0	0	2	18	10
PBO	PL02026	Cemented	2023-07-03	Kisumu	3	Perm 3.0	5	20	0	0	0	0	6	14	30
PBO	PL10006	Cemented	2023-07-03	Kisumu	3	Perm 3.0	1	20	0	0	0	0	6	14	30
PBO	PL10006	Cemented	2023-07-03	Kisumu	3	Perm 3.0	2	20	0	0	0	0	9	11	45
PBO	PL10006	Cemented	2023-07-03	Kisumu	3	Perm 3.0	4	20	0	0	0	0	3	17	15
PBO	PL10006	Cemented	2023-07-03	Kisumu	3	Perm 3.0	5	20	0	0	1	1	3	17	15
								480	0	0	10	12	82	398	17.0833
									0	0	2.08333	2.5	17.0833

## Sheet: Key
Key
Perm 3.0-Permanet 3.0
Permanet 2.0-standard LLIN
Permanet 3.0-PBO LLIN
