# Supplementary material for: Physical integrity and residual bio-efficacy of PBO-pyrethroid synergist-treated and pyrethroid-only LLINs after 1.5 years of field use in Western Kenya
Source: PLoS One. 2025 Aug 12;20(8):e0330177. doi: 10.1371/journal.pone.0330177 (PMC12342266; doi:10.1371/journal.pone.0330177)
Supplement: S4 File — (XLSX) [file pone.0330177.s004.xlsx]

## Sheet: House structures
Age	House structure	Py-LLIN good	Py-LLIN damaged	Py-LLIN torn	PBO-LLIN good	PBO-LLIN damaged	PBO-LLIN torn
6 months	Mud unplastered	100	0	0	100	0	0
	Mud plastered	64.4	27.7	7.9	100	0	0
	Iron sheets	0	100	0	66.7	33.3	0
	Brick/block/cemented	93.8	6.3	0	100	0	0
12 months	Mud unplastered	0	14.8	85.2	30.8	30.8	38.5
	Mud plastered	68.9	11.5	19.7	90	10	0
	Iron sheets	0	52.6	47.4	22.2	44.4	33.3
	Brick/block/cemented	11.1	22.2	66.7	60	40	0
18 months	Mud unplastered	26.7	66.7	6.7	10	35	55
	Mud plastered	32.2	21.1	46.7	69.4	15.7	14.8
	Iron sheets	0	0	100	57.1	14.3	28.6
	Brick/block/cemented	37.5	37.5	25	42.9	28.6	28.6

## Sheet: Mortality
				Mortality
				New LLIN	3 months	6 months	9 months	12 months	15 months	18 months
		Kisumu susceptible strain	Standard LLIN	97.6	74.7	63.5	60.6		7.9	18.4
			PBO-LLIN	98.1	83.8	79.3	76	63.7	18.3	18.5
		Bungoma resistant strain	Standard LLIN	36.9	4.3	2.3	5.2		11.6	6.8
			PBO-LLIN	55.6	9.9	2.8	8.1	6.6	11.2	11.8

## Sheet: Key
Py-LLIN-Pyrethroid-only/Standard LLIN
PBO-LLIN-PBO treated net

## Sheet: KD
					Knockdown
				New LLIN	3 months	6 months	9 months	12 months	15 months	18 months
		Kisumu susceptible strain	Standard LLIN	98	65.2	45.5	42.3		8.7	9.8
			PBO-LLIN	96.9	74.3	58.5	68.5	71	21.5	14.8
		Bungoma resistant strain	Standard LLIN	31.4	2.5	2.2	6.9		19.9	5.4
			PBO-LLIN	48.1	16.6	13.6	26.7	37.6	18.9	6.7
